# Supplementary material for: Health Impact Database Development for Sweeteners and Sweetness Enhancers: The SWEET Project
Source: Nutr Bull. 2025 Apr 3;50(2):340–4. doi: 10.1111/nbu.70006 (PMC12147055; doi:10.1111/nbu.70006)
Supplement: Supplementary file 2 — Data S2. Ovid Medline search results. [file NBU-50-340-s002.xlsx]

## Sheet: Sucralose
ORN	VN	DB	UI	TI	SO	AU	FA	PT		sweetener	control	duration	Behavior/Cognition	Blood lipids	Blood pressure	Body weight	Brain function (imaging)	Dental Caries	Energy intake/Appetite	Glycemia	Gut hormones	Gut microbiota	Other
	Ovid Technologies	Ovid MEDLINE(R)	33546941	Sweetener influences plasma concentration of flavonoids in humans after an acute intake of a new (poly)phenol-rich beverage.	Nutrition Metabolism & Cardiovascular Diseases. 31(3):930-938, 2021 03 10.	Agullo V Dominguez-Perles R Garcia-Viguera C	Agullo, Vicente Dominguez-Perles, Raul Garcia-Viguera, Cristina	Comparative Study Journal Article Randomized Controlled Trial Research Support, Non-U.S. Gov't		stevia, sucralose	sucrose	Acute											plasma concentrations of phenolic compounds when maqui-citrus fruit is sweetened with these sweeteners
	Ovid Technologies	Ovid MEDLINE(R)	32057842	Sweet satiation: Acute effects of consumption of sweet drinks on appetite for and intake of sweet and non-sweet foods.	Appetite. 149:104631, 2020 06 01.	Rogers PJ Ferriday D Irani B Hei Hoi JK England CY Bajwa KK Gough T	Rogers, Peter J Ferriday, Danielle Irani, Beyrom Hei Hoi, Julianne Ka England, Clare Y Bajwa, Kimran K Gough, Thomas	Journal Article Randomized Controlled Trial Research Support, Non-U.S. Gov't		sucralose (squash)	water	acute							X
	Ovid Technologies	Ovid MEDLINE(R)	32284053	Chronic sucralose consumption induces elevation of serum insulin in young healthy adults: a randomized, double blind, controlled trial.	Nutrition Journal. 19(1):32, 2020 04 13.	Bueno-Hernandez N Esquivel-Velazquez M Alcantara-Suarez R Gomez-Arauz AY Espinosa-Flores AJ de Leon-Barrera KL Mendoza-Martinez VM Sanchez Medina GA Leon-Hernandez M Ruiz-Barranco A Escobedo G Melendez G	Bueno-Hernandez, Nallely Esquivel-Velazquez, Marcela Alcantara-Suarez, Raul Gomez-Arauz, Angelica Y Espinosa-Flores, Aranza J de Leon-Barrera, Karen L Mendoza-Martinez, Viridiana M Sanchez Medina, Gabriela A Leon-Hernandez, Mireya Ruiz-Barranco, Alejandra Escobedo, Galileo Melendez, Guillermo	Journal Article Randomized Controlled Trial Research Support, Non-U.S. Gov't		sucralose	water	10 weeks								X (3-h OGTT (glucose and insulin response)
	Ovid Technologies	Ovid MEDLINE(R)	32711853	Sucralose Consumption over 2 Weeks in Healthy Subjects Does Not Modify Fasting Plasma Concentrations of Appetite-Regulating Hormones: A Randomized Clinical Trial.	Journal of the Academy of Nutrition & Dietetics. 120(8):1295-1304, 2020 08.	Romo-Romo A Aguilar-Salinas CA Lopez-Carrasco MG Guillen-Pineda LE Brito-Cordova GX Gomez-Diaz RA Gomez-Perez FJ Almeda-Valdes P	Romo-Romo, Alonso Aguilar-Salinas, Carlos A Lopez-Carrasco, M Guadalupe Guillen-Pineda, Luz E Brito-Cordova, Griselda X Gomez-Diaz, Rita A Gomez-Perez, Francisco J Almeda-Valdes, Paloma	Journal Article Randomized Controlled Trial		sucralose	no intervention	2 weeks								X (fasting glucose, insulin)	X (fasting gut hormones)
	Ovid Technologies	Ovid MEDLINE(R)	31963236	Anthocyanin Metabolites in Human Urine after the Intake of New Functional Beverages.	Molecules. 25(2), 2020 Jan 16.	Agullo V Villano D Garcia-Viguera C Dominguez-Perles R	Agullo, Vicente Villano, Debora Garcia-Viguera, Cristina Dominguez-Perles, Raul	Journal Article		stevia, sucralose	sucrose	Acute											X (anthocyanin metabolites in urine)
	Ovid Technologies	Ovid MEDLINE(R)	31877631	Effects of Sucralose Ingestion versus Sucralose Taste on Metabolic Responses to an Oral Glucose Tolerance Test in Participants with Normal Weight and Obesity: A Randomized Crossover Trial.	Nutrients. 12(1), 2019 Dec 20.	Nichol AD Salame C Rother KI Pepino MY	Nichol, Alexander D Salame, Clara Rother, Kristina I Pepino, M Yanina	Journal Article Randomized Controlled Trial		sucralose	water	acute								X (OGTT, glucose, insulin)
	Ovid Technologies	Ovid MEDLINE(R)	31461917	Multiple Dimensions of Sweet Taste Perception Altered after Sleep Curtailment.	Nutrients. 11(9), 2019 Aug 27.	Szczygiel EJ Cho S Tucker RM	Szczygiel, Edward J Cho, Sungeun Tucker, Robin M	Journal Article		sucralose	sucrose	acute											X (sweet taste perception after sleep curtailment)
	Ovid Technologies	Ovid MEDLINE(R)	31374985	Energy Expenditure, Carbohydrate Oxidation and Appetitive Responses to Sucrose or Sucralose in Humans: A Pilot Study.	Nutrients. 11(8), 2019 Aug 01.	Chern C Tan SY	Chern, Christine Tan, Sze-Yen	Comparative Study Journal Article Randomized Controlled Trial		sucralose	sucrose	Acute											X (metabolism)
	Ovid Technologies	Ovid MEDLINE(R)	31258108	Short-term impact of sucralose consumption on the metabolic response and gut microbiome of healthy adults.	British Journal of Nutrition. 122(8):856-862, 2019 10 28.	Thomson P Santibanez R Aguirre C Galgani JE Garrido D	Thomson, Pamela Santibanez, Rodrigo Aguirre, Carolina Galgani, Jose E Garrido, Daniel	Journal Article Randomized Controlled Trial Research Support, Non-U.S. Gov't		sucralose	placebo capsules	7 days								X		X
	Ovid Technologies	Ovid MEDLINE(R)	31183389	A Single 48 mg Sucralose Sip Unbalances Monocyte Subpopulations and Stimulates Insulin Secretion in Healthy Young Adults.	Journal of Immunological Research. 2019:6105059, 2019.	Gomez-Arauz AY Bueno-Hernandez N Palomera LF Alcantara-Suarez R De Leon KL Mendez-Garcia LA Carrero-Aguirre M Manjarrez-Reyna AN Martinez-Reyes CP Esquivel-Velazquez M Ruiz-Barranco A Baltazar-Lopez N Islas-Andrade S Escobedo G Melendez G	Gomez-Arauz, Angelica Y Bueno-Hernandez, Nallely Palomera, Leon F Alcantara-Suarez, Raul De Leon, Karen L Mendez-Garcia, Lucia A Carrero-Aguirre, Miguel Manjarrez-Reyna, Aaron N Martinez-Reyes, Camilo P Esquivel-Velazquez, Marcela Ruiz-Barranco, Alejandra Baltazar-Lopez, Neyla Islas-Andrade, Sergio Escobedo, Galileo Melendez, Guillermo	Journal Article Randomized Controlled Trial		sucralose	water	Acute								X			X
112	Ovid Technologies	Ovid MEDLINE(R)	30997499	A randomized controlled trial contrasting the effects of 4 low-calorie sweeteners and sucrose on body weight in adults with overweight or obesity.	American Journal of Clinical Nutrition. 109(5):1288-1301, 2019 05 01.	Higgins KA Mattes RD	Higgins, Kelly A Mattes, Richard D	Comparative Study Journal Article Randomized Controlled Trial Research Support, U.S. Gov't, Non-P.H.S.		sucralose, aspartame, saccharin, reb A	sucrose	12 weeks				X			X	X
143	Ovid Technologies	Ovid MEDLINE(R)	30529886	Dietary sugars and non-caloric sweeteners elicit different homeostatic and hedonic responses in the brain.	Nutrition. 60:80-86, 2019 04.	van Opstal AM Kaal I van den Berg-Huysmans AA Hoeksma M Blonk C Pijl H Rombouts SARB van der Grond J	van Opstal, A M Kaal, I van den Berg-Huysmans, A A Hoeksma, M Blonk, C Pijl, H Rombouts, S A R B van der Grond, J	Journal Article Randomized Controlled Trial Research Support, Non-U.S. Gov't		sucralose	glucose, fructose, sucrose	acute					X
148	Ovid Technologies	Ovid MEDLINE(R)	30096245	Effect of video game playing and a glucose preload on subjective appetite, subjective emotions, and food intake in overweight and obese boys.	Applied Physiology, Nutrition, & Metabolism = Physiologie Appliquee, Nutrition et Metabolisme. 44(3):248-254, 2019 Mar.	Gheller BJF Totosy de Zepetnek JO Welch JM Rossiter MD Luhovyy B Brett NR Bellissimo N	Gheller, Brandon J F Totosy de Zepetnek, Julia O Welch, Jo M Rossiter, Melissa D Luhovyy, Bohdan Brett, Neil R Bellissimo, Nick	Journal Article Randomized Controlled Trial		sucralose (as control)	glucose	acute							X
159	Ovid Technologies	Ovid MEDLINE(R)	30535090	Sucralose decreases insulin sensitivity in healthy subjects: a randomized controlled trial.	American Journal of Clinical Nutrition. 108(3):485-491, 2018 09 01.	Romo-Romo A Aguilar-Salinas CA Brito-Cordova GX Gomez-Diaz RA Almeda-Valdes P	Romo-Romo, Alonso Aguilar-Salinas, Carlos A Brito-Cordova, Griselda X Gomez-Diaz, Rita A Almeda-Valdes, Paloma	Journal Article Randomized Controlled Trial		sucralose	no intervention	2 weeks								X
180	Ovid Technologies	Ovid MEDLINE(R)	30005329	Effects of sucralose on insulin and glucagon-like peptide-1 secretion in healthy subjects: a randomized, double-blind, placebo-controlled trial.	Nutrition. 55-56:125-130, 2018 11.	Lertrit A Srimachai S Saetung S Chanprasertyothin S Chailurkit LO Areevut C Katekao P Ongphiphadhanakul B Sriphrapradang C	Lertrit, Amornpan Srimachai, Sasinee Saetung, Sunee Chanprasertyothin, Suwannee Chailurkit, La-Or Areevut, Chatvara Katekao, Pornalat Ongphiphadhanakul, Boonsong Sriphrapradang, Chutintorn	Journal Article Randomized Controlled Trial Research Support, Non-U.S. Gov't		sucralose	placebo capsules	4 weeks								X	X
191	Ovid Technologies	Ovid MEDLINE(R)	29878043	Effects of intraduodenal administration of the artificial sweetener sucralose on blood pressure and superior mesenteric artery blood flow in healthy older subjects.	American Journal of Clinical Nutrition. 108(1):156-162, 2018 07 01.	Pham HT Stevens JE Rigda RS Phillips LK Wu T Hausken T Soenen S Visvanathan R Rayner CK Horowitz M Jones KL	Pham, Hung T Stevens, Julie E Rigda, Rachael S Phillips, Liza K Wu, Tongzhi Hausken, Trygve Soenen, Stijn Visvanathan, Renuka Rayner, Christopher K Horowitz, Michael Jones, Karen L	Journal Article Randomized Controlled Trial Research Support, Non-U.S. Gov't		sucralose	glucose, saline	acute			X					X			X (superior mesenteric flow)
229	Ovid Technologies	Ovid MEDLINE(R)	29460783	Zusto: A new sweetening agent with low glycemic index.	Clinical Nutrition ESPEN. 23:103-106, 2018 02.	Pen JJ Khorosheva G Van de Velde U Debroye C Huyghebaert A Rottiers R Keymeulen B	Pen, Joeri Jan Khorosheva, Galina Van de Velde, Ursule Debroye, Corinne Huyghebaert, Andre Rottiers, Raoul Keymeulen, Bart	Journal Article Randomized Controlled Trial Research Support, Non-U.S. Gov't		sucralose + other ingredients	glucose	acute								X				not eligible ?
234	Ovid Technologies	Ovid MEDLINE(R)	29385055	Effects of Consuming Preloads with Different Energy Density and Taste Quality on Energy Intake and Postprandial Blood Glucose.	Nutrients. 10(2), 2018 Jan 31.	Tey SL Salleh N Henry CJ Forde CG	Tey, Siew Ling Salleh, Nurhazwani Henry, Christiani Jeyakumar Forde, Ciaran G	Comparative Study Journal Article Randomized Controlled Trial		sucralose (low eneergy density dessert)	high energy density dessert	acute							X	X				not eligible ?
243	Ovid Technologies	Ovid MEDLINE(R)	29225094	The "sweet" effect: Comparative assessments of dietary sugars on cognitive performance.	Physiology & Behavior. 184:242-247, 2018 02 01.	Ginieis R Franz EA Oey I Peng M	Ginieis, Rachel Franz, Elizabeth A Oey, Indrawati Peng, Mei	Journal Article Research Support, Non-U.S. Gov't		sucralose	glucose, sucrose	acute	X
279	Ovid Technologies	Ovid MEDLINE(R)	28899680	The cephalic phase insulin response to nutritive and low-calorie sweeteners in solid and beverage form.	Physiology & Behavior. 181:100-109, 2017 Nov 01.	Dhillon J Lee JY Mattes RD	Dhillon, Jaapna Lee, Janice Y Mattes, Richard D	Journal Article		sucralose (liquid or solid)	sucrose	acute + 2 weeks								X (CPIR)
284	Ovid Technologies	Ovid MEDLINE(R)	28803868	Integration of Sweet Taste and Metabolism Determines Carbohydrate Reward.	Current Biology. 27(16):2476-2485.e6, 2017 Aug 21.	Veldhuizen MG Babbs RK Patel B Fobbs W Kroemer NB Garcia E Yeomans MR Small DM	Veldhuizen, Maria Geraldine Babbs, Richard Keith Patel, Barkha Fobbs, Wambura Kroemer, Nils B Garcia, Elizabeth Yeomans, Martin R Small, Dana M	Journal Article		sucralose	maltodextrin	acute					X						X
306	Ovid Technologies	Ovid MEDLINE(R)	28502831	A 12-week randomized clinical trial investigating the potential for sucralose to affect glucose homeostasis.	Regulatory Toxicology & Pharmacology. 88:22-33, 2017 Aug.	Grotz VL Pi-Sunyer X Porte D Jr Roberts A Richard Trout J	Grotz, V Lee Pi-Sunyer, Xavier Porte, Daniel Jr Roberts, Ashley Richard Trout, J	Journal Article Randomized Controlled Trial		sucralose	placebo capsules	12 weeks								X
326	Ovid Technologies	Ovid MEDLINE(R)	28228424	Widespread sucralose exposure in a randomized clinical trial in healthy young adults.	American Journal of Clinical Nutrition. 105(4):820-823, 2017 04.	Sylvetsky AC Walter PJ Garraffo HM Robien K Rother KI	Sylvetsky, Allison C Walter, Peter J Garraffo, H Martin Robien, Kim Rother, Kristina I	Journal Article Randomized Controlled Trial Research Support, Non-U.S. Gov't Research Support, N.I.H., Intramural		sucralose	carbonated water	1 week											X (sucralose exposure)
332	Ovid Technologies	Ovid MEDLINE(R)	28126491	The relative reinforcing value of sweet versus savory snack foods after consumption of sugar- or non-nutritive sweetened beverages.	Appetite. 112:143-149, 2017 05 01.	Casperson SL Johnson L Roemmich JN	Casperson, Shanon L Johnson, LuAnn Roemmich, James N	Comparative Study Journal Article Randomized Controlled Trial		sucralose	sucrose	acute	X (reinforcing power)						X
368	Ovid Technologies	Ovid MEDLINE(R)	27567550	Cross-over studies underestimate energy compensation: The example of sucrose-versus sucralose-containing drinks.	Appetite. 107:398-405, 2016 12 01.	Gadah NS Brunstrom JM Rogers PJ	Gadah, Nouf S Brunstrom, Jeffrey M Rogers, Peter J	Journal Article Randomized Controlled Trial Research Support, Non-U.S. Gov't		sucralose	sucrose, water	acute							X
374	Ovid Technologies	Ovid MEDLINE(R)	27507005	Pubertal status, pre-meal drink composition, and later meal timing interact in determining children's appetite and food intake.	Applied Physiology, Nutrition, & Metabolism = Physiologie Appliquee, Nutrition et Metabolisme. 41(9):924-30, 2016 Sep.	Patel BP Hamilton JK Vien S Thomas SG Anderson GH	Patel, Barkha P Hamilton, Jill K Vien, Shirley Thomas, Scott G Anderson, G Harvey	Comparative Study Journal Article Randomized Controlled Trial		sucralose	glucose	acute							X
400	Ovid Technologies	Ovid MEDLINE(R)	27099245	Fructose acute effects on glucose, insulin, and triglyceride after a solid meal compared with sucralose and sucrose in a randomized crossover study.	American Journal of Clinical Nutrition. 103(6):1453-7, 2016 Jun.	Gallagher C Keogh JB Pedersen E Clifton PM	Gallagher, Clare Keogh, Jennifer B Pedersen, Eva Clifton, Peter M	Comparative Study Journal Article Randomized Controlled Trial		sucralose muffins	fructose, sucrose muffins	acute		X						X
427	Ovid Technologies	Ovid MEDLINE(R)	26747054	No difference in compensation for sugar in a drink versus sugar in semi-solid and solid foods.	Physiology & Behavior. 156:35-42, 2016 Mar 15.	Gadah NS Kyle LA Smith JE Brunstrom JM Rogers PJ	Gadah, Nouf S Kyle, Lesley A Smith, Jessica E Brunstrom, Jeffrey M Rogers, Peter J	Journal Article Research Support, Non-U.S. Gov't		sucralose	sucrose	acute							X
435	Ovid Technologies	Ovid MEDLINE(R)	26617402	No effects of ingesting or rinsing sucrose on depleted self-control performance.	Physiology & Behavior. 154:151-60, 2016 Feb 01.	Boyle NB Lawton CL Allen R Croden F Smith K Dye L	Boyle, N B Lawton, C L Allen, R Croden, F Smith, K Dye, L	Journal Article Research Support, Non-U.S. Gov't		sucralose	sucrose	acute	X
455	Ovid Technologies	Ovid MEDLINE(R)	26596520	Altered sensitization patterns to sweet food stimuli in patients recovered from anorexia and bulimia nervosa.	Psychiatry Research. 234(3):305-13, 2015 Dec 30.	Wagner A Simmons AN Oberndorfer TA Frank GK McCurdy-McKinnon D Fudge JL Yang TT Paulus MP Kaye WH	Wagner, Angela Simmons, Alan N Oberndorfer, Tyson A Frank, Guido K W McCurdy-McKinnon, Danyale Fudge, Julie L Yang, Tony T Paulus, Martin P Kaye, Walter H	Journal Article Research Support, N.I.H., Extramural Research Support, Non-U.S. Gov't		sucralose	sucrose	acute					X
504	Ovid Technologies	Ovid MEDLINE(R)	25610952	Mealtime exposure to food advertisements while watching television increases food intake in overweight and obese girls but has a paradoxical effect in boys.	Applied Physiology, Nutrition, & Metabolism = Physiologie Appliquee, Nutrition et Metabolisme. 40(2):162-7, 2015 Feb.	Anderson GH Khodabandeh S Patel B Luhovyy BL Bellissimo N Mollard RC	Anderson, G Harvey Khodabandeh, Shokoufeh Patel, Barkha Luhovyy, Bohdan L Bellissimo, Nick Mollard, Rebecca C	Journal Article Research Support, Non-U.S. Gov't		sucralose (as control)	glucose	acute							X
514	Ovid Technologies	Ovid MEDLINE(R)	25449847	Tasting calories differentially affects brain activation during hunger and satiety.	Behavioural Brain Research. 279:139-47, 2015 Feb 15.	van Rijn I de Graaf C Smeets PA	van Rijn, Inge de Graaf, Cees Smeets, Paul A M	Journal Article Research Support, Non-U.S. Gov't		sucralose	maltodextrin	acute					X
519	Ovid Technologies	Ovid MEDLINE(R)	25271009	Sucralose enhances GLP-1 release and lowers blood glucose in the presence of carbohydrate in healthy subjects but not in patients with type 2 diabetes.	European Journal of Clinical Nutrition. 69(2):162-6, 2015 Feb.	Temizkan S Deyneli O Yasar M Arpa M Gunes M Yazici D Sirikci O Haklar G Imeryuz N Yavuz DG	Temizkan, S Deyneli, O Yasar, M Arpa, M Gunes, M Yazici, D Sirikci, O Haklar, G Imeryuz, N Yavuz, D G	Controlled Clinical Trial Journal Article		sucralose, aspartame	water + OGTT	acute								X	X
535	Ovid Technologies	Ovid MEDLINE(R)	25255578	Effect of fructose and sucralose on flow-mediated vasodilatation in healthy, white European males.	JPMA - Journal of the Pakistan Medical Association. 64(7):743-7, 2014 Jul.	Memon MQ Simpson EJ Macdonald IA	Memon, Muhammad Qasim Simpson, Elizabeth Jane Macdonald, Ian Andrew	Journal Article Randomized Controlled Trial		sucralose	fructose	acute											X (flow mediated dilatation)
540	Ovid Technologies	Ovid MEDLINE(R)	25150911	Pre-meal video game playing and a glucose preload suppress food intake in normal weight boys.	Appetite. 83:256-62, 2014 Dec.	Branton A Akhavan T Gladanac B Pollard D Welch J Rossiter M Bellissimo N	Branton, Alyson Akhavan, Tina Gladanac, Branka Pollard, Damion Welch, Jo Rossiter, Melissa Bellissimo, Nick	Journal Article Randomized Controlled Trial Research Support, Non-U.S. Gov't		sucralose	glucose	acute	X (emotions)						X
567	Ovid Technologies	Ovid MEDLINE(R)	24667751	Effect of sugars in solutions on subjective appetite and short-term food intake in 9- to 14-year-old normal weight boys.	European Journal of Clinical Nutrition. 68(7):773-7, 2014 Jul.	Van Engelen M Khodabandeh S Akhavan T Agarwal J Gladanac B Bellissimo N	Van Engelen, M Khodabandeh, S Akhavan, T Agarwal, J Gladanac, B Bellissimo, N	Clinical Trial Journal Article Research Support, Non-U.S. Gov't		sucralose	sucrose, HFCS, glucose	acute							X
606	Ovid Technologies	Ovid MEDLINE(R)	24265374	Artificial sweeteners have no effect on gastric emptying, glucagon-like peptide-1, or glycemia after oral glucose in healthy humans.	Diabetes Care. 36(12):e202-3, 2013 Dec.	Wu T Bound MJ Standfield SD Bellon M Young RL Jones KL Horowitz M Rayner CK	Wu, Tongzhi Bound, Michelle J Standfield, Scott D Bellon, Max Young, Richard L Jones, Karen L Horowitz, Michael Rayner, Christopher K	Letter Research Support, Non-U.S. Gov't		sucralose, ace-K, sucralose + ace-K (+OGTT)	water (+OGTT)	acute								X	X
608	Ovid Technologies	Ovid MEDLINE(R)	24172697	Dessert formulation using sucralose and dextrin affects favorably postprandial response to glucose, insulin, and C-peptide in type 2 diabetic patients.	The Review of Diabetic Studies. 10(1):39-48, 2013 Spring.	Argyri K Sotiropoulos A Psarou E Papazafiropoulou A Zampelas A Kapsokefalou M	Argyri, Konstantina Sotiropoulos, Alexios Psarou, Eirini Papazafiropoulou, Athanasia Zampelas, Antonios Kapsokefalou, Maria	Journal Article Research Support, Non-U.S. Gov't		sucralose desserts	control desserts	acute								X (glucose, insulin, C-peptide)
622	Ovid Technologies	Ovid MEDLINE(R)	23823584	Effects of a multi-micronutrient-fortified beverage, with and without sugar, on growth and cognition in South African schoolchildren: a randomised, double-blind, controlled intervention.	British Journal of Nutrition. 110(12):2271-84, 2013 Dec.	Taljaard C Covic NM van Graan AE Kruger HS Smuts CM Baumgartner J Kvalsvig JD Wright HH van Stuijvenberg ME Jerling JC	Taljaard, Christine Covic, Namukolo M van Graan, Averalda E Kruger, Herculina S Smuts, Cornelius M Baumgartner, Jeannine Kvalsvig, Jane D Wright, Hattie H van Stuijvenberg, Martha E Jerling, Johann C	Journal Article Randomized Controlled Trial Research Support, Non-U.S. Gov't		micro + sucralose	micro + sugar	8.5 months	X
626	Ovid Technologies	Ovid MEDLINE(R)	23732817	Altered insula response to sweet taste processing after recovery from anorexia and bulimia nervosa.	American Journal of Psychiatry. 170(10):1143-51, 2013 Oct.	Oberndorfer TA Frank GK Simmons AN Wagner A McCurdy D Fudge JL Yang TT Paulus MP Kaye WH	Oberndorfer, Tyson A Frank, Guido K W Simmons, Alan N Wagner, Angela McCurdy, Danyale Fudge, Julie L Yang, Tony T Paulus, Martin P Kaye, Walter H	Journal Article Research Support, N.I.H., Extramural Research Support, Non-U.S. Gov't		sucralose	sucrose	acute					X
629	Ovid Technologies	Ovid MEDLINE(R)	23689036	Effects of pre-exercise sucralose ingestion on carbohydrate oxidation during exercise.	International Journal of Sport Nutrition & Exercise Metabolism. 23(6):584-92, 2013 Dec.	Stellingwerff T Godin JP Beaumont M Tavenard A Grathwohl D van Bladeren PJ Kapp AF le Coutre J Damak S	Stellingwerff, Trent Godin, Jean-Philippe Beaumont, Maurice Tavenard, Aude Grathwohl, Dominik van Bladeren, Peter J Kapp, Anne-France le Coutre, Johannes Damak, Sami	Journal Article Randomized Controlled Trial		sucralose	placebo	acute											X (CHO oxidation)
630	Ovid Technologies	Ovid MEDLINE(R)	23633524	Sucralose affects glycemic and hormonal responses to an oral glucose load.	Diabetes Care. 36(9):2530-5, 2013 Sep.	Pepino MY Tiemann CD Patterson BW Wice BM Klein S	Pepino, M Yanina Tiemann, Courtney D Patterson, Bruce W Wice, Burton M Klein, Samuel	Journal Article Randomized Controlled Trial Research Support, N.I.H., Extramural		sucralose	water	acute								X	X
682	Ovid Technologies	Ovid MEDLINE(R)	22530879	Overweight and obese boys reduce food intake in response to a glucose drink but fail to increase intake in response to exercise of short duration.	Applied Physiology, Nutrition, & Metabolism = Physiologie Appliquee, Nutrition et Metabolisme. 37(3):520-9, 2012 Jun.	Tamam S Bellissimo N Patel BP Thomas SG Anderson GH	Tamam, Shlomi Bellissimo, Nick Patel, Barkha P Thomas, Scott G Anderson, G Harvey	Journal Article Randomized Controlled Trial Research Support, Non-U.S. Gov't		sucralose	glucose	acute							X
694	Ovid Technologies	Ovid MEDLINE(R)	22158727	Effects of different sweet preloads on incretin hormone secretion, gastric emptying, and postprandial glycemia in healthy humans.	American Journal of Clinical Nutrition. 95(1):78-83, 2012 Jan.	Wu T Zhao BR Bound MJ Checklin HL Bellon M Little TJ Young RL Jones KL Horowitz M Rayner CK	Wu, Tongzhi Zhao, Beiyi R Bound, Michelle J Checklin, Helen L Bellon, Max Little, Tanya J Young, Richard L Jones, Karen L Horowitz, Michael Rayner, Christopher K	Clinical Trial Journal Article Research Support, Non-U.S. Gov't		sucralose	glucose	acute								X	X		X (gastic emptying)
705	Ovid Technologies	Ovid MEDLINE(R)	22153513	Short-term consumption of sucralose, a nonnutritive sweetener, is similar to water with regard to select markers of hunger signaling and short-term glucose homeostasis in women.	Nutrition Research. 31(12):882-8, 2011 Dec.	Brown AW Bohan Brown MM Onken KL Beitz DC	Brown, Andrew W Bohan Brown, Michelle M Onken, Kristine L Beitz, Donald C	Clinical Trial Comparative Study Journal Article Research Support, U.S. Gov't, Non-P.H.S.		sucralose	sucrose	acute		X					X	X	X
715	Ovid Technologies	Ovid MEDLINE(R)	21772226	Television viewing at mealtime reduces caloric compensation in peripubertal, but not postpubertal, girls.	Pediatric Research. 70(5):513-7, 2011 Nov.	Patel BP Bellissimo N Thomas SG Hamilton JK Anderson GH	Patel, Barkha P Bellissimo, Nick Thomas, Scott G Hamilton, Jill K Anderson, G Harvey	Journal Article Randomized Controlled Trial Research Support, Non-U.S. Gov't		sucralose (as control)	glucose	acute							X
731	Ovid Technologies	Ovid MEDLINE(R)	21255472	Effects of carbohydrate sugars and artificial sweeteners on appetite and the secretion of gastrointestinal satiety peptides.	British Journal of Nutrition. 105(9):1320-8, 2011 May.	Steinert RE Frey F Topfer A Drewe J Beglinger C	Steinert, Robert E Frey, Florian Topfer, Antonia Drewe, Jurgen Beglinger, Christoph	Journal Article Randomized Controlled Trial Research Support, Non-U.S. Gov't		aspartame, ace-K, sucralose	glucose, fructose	acute							X	X	X
732	Ovid Technologies	Ovid MEDLINE(R)	21245879	Effects of oral ingestion of sucralose on gut hormone response and appetite in healthy normal-weight subjects.	European Journal of Clinical Nutrition. 65(4):508-13, 2011 Apr.	Ford HE Peters V Martin NM Sleeth ML Ghatei MA Frost GS Bloom SR	Ford, H E Peters, V Martin, N M Sleeth, M L Ghatei, M A Frost, G S Bloom, S R	Journal Article Randomized Controlled Trial Research Support, Non-U.S. Gov't		sucralose	water	acute							X	X	X
769	Ovid Technologies	Ovid MEDLINE(R)	20420761	Effect of the artificial sweetener, sucralose, on small intestinal glucose absorption in healthy human subjects.	British Journal of Nutrition. 104(6):803-6, 2010 Sep.	Ma J Chang J Checklin HL Young RL Jones KL Horowitz M Rayner CK	Ma, Jing Chang, Jessica Checklin, Helen L Young, Richard L Jones, Karen L Horowitz, Michael Rayner, Christopher K	Journal Article Research Support, Non-U.S. Gov't		sucralose	saline	acute								X	X
799	Ovid Technologies	Ovid MEDLINE(R)	19221011	Effect of the artificial sweetener, sucralose, on gastric emptying and incretin hormone release in healthy subjects.	American Journal of Physiology - Gastrointestinal & Liver Physiology. 296(4):G735-9, 2009 Apr.	Ma J Bellon M Wishart JM Young R Blackshaw LA Jones KL Horowitz M Rayner CK	Ma, Jing Bellon, Max Wishart, Judith M Young, Richard Blackshaw, L Ashley Jones, Karen L Horowitz, Michael Rayner, Christopher K	Journal Article Randomized Controlled Trial Research Support, Non-U.S. Gov't		sucralose	sucrose	acute								X	X		X (gastric emptying)
847	Ovid Technologies	Ovid MEDLINE(R)	18096409	Sucrose activates human taste pathways differently from artificial sweetener.	Neuroimage. 39(4):1559-69, 2008 Feb 15.	Frank GK Oberndorfer TA Simmons AN Paulus MP Fudge JL Yang TT Kaye WH	Frank, Guido K W Oberndorfer, Tyson A Simmons, Alan N Paulus, Martin P Fudge, Julie L Yang, Tony T Kaye, Walter H	Comparative Study Journal Article Randomized Controlled Trial		sucralose	sucrose	acute					X
869	Ovid Technologies	Ovid MEDLINE(R)	17537539	Effect of short-duration physical activity and ventilation threshold on subjective appetite and short-term energy intake in boys.	Appetite. 49(3):644-51, 2007 Nov.	Bellissimo N Thomas SG Goode RC Anderson GH	Bellissimo, Nick Thomas, Scott G Goode, Robert C Anderson, G Harvey	Journal Article Randomized Controlled Trial Research Support, Non-U.S. Gov't		sucralose	glucose	acute							X
875	Ovid Technologies	Ovid MEDLINE(R)	17426650	Effect of television viewing at mealtime on food intake after a glucose preload in boys.	Pediatric Research. 61(6):745-9, 2007 Jun.	Bellissimo N Pencharz PB Thomas SG Anderson GH	Bellissimo, Nick Pencharz, Paul B Thomas, Scott G Anderson, G Harvey	Journal Article Research Support, Non-U.S. Gov't		Sucralose	glucose	acute							X
970	Ovid Technologies	Ovid MEDLINE(R)	14647086	Lack of effect of sucralose on glucose homeostasis in subjects with type 2 diabetes.	Journal of the American Dietetic Association. 103(12):1607-12, 2003 Dec.	Grotz VL Henry RR McGill JB Prince MJ Shamoon H Trout JR Pi-Sunyer FX	Grotz, V Lee Henry, Robert R McGill, Janet B Prince, Melvin J Shamoon, Harry Trout, J Richard Pi-Sunyer, F Xavier	Clinical Trial Journal Article Multicenter Study Randomized Controlled Trial Research Support, Non-U.S. Gov't		sucralose	placebo capsule	13 week								X
1033	Ovid Technologies	Ovid MEDLINE(R)	10882825	Repeated dose study of sucralose tolerance in human subjects.	Food & Chemical Toxicology. 38 Suppl 2:S123-9, 2000.	Baird IM Shephard NW Merritt RJ Hildick-Smith G	Baird, I M Shephard, N W Merritt, R J Hildick-Smith, G	Clinical Trial Journal Article Randomized Controlled Trial	Click here for full text options	sucralose	fructose	12 wk								X
1120	Ovid Technologies	Ovid MEDLINE(R)	8875098	Glycemic effect of a single high oral dose of the novel sweetener sucralose in patients with diabetes.	Diabetes Care. 19(9):1004-5, 1996 Sep.	Mezitis NH Maggio CA Koch P Quddoos A Allison DB Pi-Sunyer FX	Mezitis, N H Maggio, C A Koch, P Quddoos, A Allison, D B Pi-Sunyer, F X	Clinical Trial Journal Article Randomized Controlled Trial Research Support, Non-U.S. Gov't	Click here for full text options	sucralose	cellulose	acute								X (+ C-peptide)

## Sheet: Stevia
ORN	VN	DB	UI	TI	SO	AU	FA	PT		sweetener	control	duration	Behavior/Cognition	Blood lipids	Blood pressure	Body weight	Brain function (imaging)	Dental caries	Energy intake/Appetite	Glycemia	Gut hormones	Gut microbiota	Other
	Ovid Technologies	Ovid MEDLINE(R)	33546941	Sweetener influences plasma concentration of flavonoids in humans after an acute intake of a new (poly)phenol-rich beverage.	Nutrition Metabolism & Cardiovascular Diseases. 31(3):930-938, 2021 03 10.	Agullo V Dominguez-Perles R Garcia-Viguera C	Agullo, Vicente Dominguez-Perles, Raul Garcia-Viguera, Cristina	Comparative Study Journal Article Randomized Controlled Trial Research Support, Non-U.S. Gov't		stevia, sucralose	sucrose	Acute											X (plasma concentrations of phenolic compounds when maqui-citrus fruit is sweetened with these sweeteners)
	Ovid Technologies	Ovid MEDLINE(R)	32125421	Stevia Beverage Consumption prior to Lunch Reduces Appetite and Total Energy Intake without Affecting Glycemia or Attentional Bias to Food Cues: A Double-Blind Randomized Controlled Trial in Healthy Adults.	Journal of Nutrition. 150(5):1126-1134, 2020 05 01.	Stamataki NS Scott C Elliott R McKie S Bosscher D McLaughlin JT	Stamataki, Nikoleta S Scott, Corey Elliott, Rebecca McKie, Shane Bosscher, Douwina McLaughlin, John T	Journal Article Randomized Controlled Trial Research Support, Non-U.S. Gov't		stevia	sucrose, glucose, maltodextrin	Acute	X						X	X
	Ovid Technologies	Ovid MEDLINE(R)	31963236	Anthocyanin Metabolites in Human Urine after the Intake of New Functional Beverages.	Molecules. 25(2), 2020 Jan 16.	Agullo V Villano D Garcia-Viguera C Dominguez-Perles R	Agullo, Vicente Villano, Debora Garcia-Viguera, Cristina Dominguez-Perles, Raul	Journal Article		stevia, sucralose	sucrose	Acute											X (anthocyanin metabolites in urine)
	Ovid Technologies	Ovid MEDLINE(R)	31641701	Effect of a Daily Dose of Snacks Containing Maltitol or Stevia rebaudiana as Sweeteners in High Caries Risk Schoolchildren. A Double-blind RCT Study.	Oral Health & Preventive Dentistry. 17(6):515-522, 2019.	Cocco F Cagetti MG Livesu R Camoni N Pinna R Lingstrom P Campus G	Cocco, Fabio Cagetti, Maria Grazia Livesu, Roberta Camoni, Nicole Pinna, Roberto Lingstrom, Peter Campus, Guglielmo	Journal Article		stevia	sucrose	42 days						X
	Ovid Technologies	Ovid MEDLINE(R)	31842388	Effects of Stevia Extract on Postprandial Glucose Response, Satiety and Energy Intake: A Three-Arm Crossover Trial.	Nutrients. 11(12), 2019 Dec 12.	Farhat G Berset V Moore L	Farhat, Grace Berset, Victoria Moore, Lauren	Journal Article Randomized Controlled Trial		stevia	water, sucrose	acute							X	X
	Ovid Technologies	Ovid MEDLINE(R)	31451273	A polyol-stevia blended sugar replacer exhibits low glycemic response among human subjects.	Clinical Nutrition ESPEN. 33:39-41, 2019 10.	Ng AWR Loh KK Gupta N Narayanan K	Ng, Allan W R Loh, K K Gupta, Neeraj Narayanan, Kumaran	Journal Article Randomized Controlled Trial Research Support, Non-U.S. Gov't		stevia (+ other ingredients)	dextrose	acute								X
	Ovid Technologies	Ovid MEDLINE(R)	30997499	A randomized controlled trial contrasting the effects of 4 low-calorie sweeteners and sucrose on body weight in adults with overweight or obesity.	American Journal of Clinical Nutrition. 109(5):1288-1301, 2019 05 01.	Higgins KA Mattes RD	Higgins, Kelly A Mattes, Richard D	Comparative Study Journal Article Randomized Controlled Trial Research Support, U.S. Gov't, Non-P.H.S.		sucralose, aspartame, saccharin, reb A	sucrose	12 weeks				X			X	X
179	Ovid Technologies	Ovid MEDLINE(R)	30019656	The Effect of Coconut Jelly with Stevia as a Natural Sweetener on Blood Glucose, Insulin and C-Peptide Responses in Twelve Healthy Subjects.	Recent patents on food, nutrition & agriculture. 9(2):127-133, 2018.	Chupeerach C Yothakulsiri C Chamchan R Suttisansanee U Sranacharoenpong K Tungtrongchitr A On-Nom N	Chupeerach, Chaowanee Yothakulsiri, Cholathip Chamchan, Rungrat Suttisansanee, Uthaiwan Sranacharoenpong, Kitti Tungtrongchitr, Anchalee On-Nom, Nattira	Journal Article		stevia jelly	coconut control jelly	acute								X
232	Ovid Technologies	Ovid MEDLINE(R)	29425471	Antidiabetic Effect of Rosella-Stevia Tea on Prediabetic Women in Yogyakarta, Indonesia.	Journal of the American College of Nutrition. 37(5):373-379, 2018 07.	Mayasari NR Susetyowati Wahyuningsih MSH Probosuseno	Mayasari, Noor Rohmah Susetyowati Wahyuningsih, Mae Sri Hartati Probosuseno	Journal Article Research Support, Non-U.S. Gov't	Click here for full text options	stevia (tea)	no tea	2 weeks								X
241	Ovid Technologies	Ovid MEDLINE(R)	29272206	Effect of Incorporating Stevia and Moringa in Cookies on Postprandial Glycemia, Appetite, Palatability, and Gastrointestinal Well-Being.	Journal of the American College of Nutrition. 37(2):133-139, 2018 02.	Ahmad J Khan I Johnson SK Alam I Din ZU	Ahmad, Jamil Khan, Imran Johnson, Stuart K Alam, Iftikhar Din, Zia Ud	Journal Article Randomized Controlled Trial Research Support, Non-U.S. Gov't	Click here for full text options	stevia cookie	control cookie	acute							X	X
316	Ovid Technologies	Ovid MEDLINE(R)	28378852	Effects of non-nutritive (artificial vs natural) sweeteners on 24-h glucose profiles.	European Journal of Clinical Nutrition. 71(9):1129-1132, 2017 09.	Tey SL Salleh NB Henry CJ Forde CG	Tey, S L Salleh, N B Henry, C J Forde, C G	Journal Article Randomized Controlled Trial Research Support, Non-U.S. Gov't		aspartame, monk-fruit, stevia	sucrose	acute (1 day)								X
342	Ovid Technologies	Ovid MEDLINE(R)	27956737	Effects of aspartame-, monk fruit-, stevia- and sucrose-sweetened beverages on postprandial glucose, insulin and energy intake.	International Journal of Obesity. 41(3):450-457, 2017 03.	Tey SL Salleh NB Henry J Forde CG	Tey, S L Salleh, N B Henry, J Forde, C G	Comparative Study Journal Article Randomized Controlled Trial Research Support, Non-U.S. Gov't	Click here for full text options	aspartame, monk-fruit stevia	sucrose	acute							X	X
424	Ovid Technologies	Ovid MEDLINE(R)	26781312	Nutritional composition of Stevia rebaudiana, a sweet herb, and its hypoglycaemic and hypolipidaemic effect on patients with non-insulin dependent diabetes mellitus.	Journal of the Science of Food & Agriculture. 96(12):4231-4, 2016 Sep.	Ritu M Nandini J	Ritu, Mathur Nandini, Johri	Journal Article	Click here for full text options	stevia				X						X
466	Ovid Technologies	Ovid MEDLINE(R)	26289437	Intraduodenal infusion of a combination of tastants decreases food intake in humans.	American Journal of Clinical Nutrition. 102(4):729-35, 2015 Oct.	van Avesaat M Troost FJ Ripken D Peters J Hendriks HF Masclee AA	van Avesaat, Mark Troost, Freddy J Ripken, Dina Peters, Jelmer Hendriks, Henk Fj Masclee, Ad Am	Journal Article Randomized Controlled Trial Research Support, Non-U.S. Gov't	Click here for full text options	stevia (reb A)	saline	acute							X		X
587	Ovid Technologies	Ovid MEDLINE(R)	24216624	An in vitro and in vivo comparison of the effect of Stevia rebaudiana extracts on different caries-related variables: a randomized controlled trial pilot study.	Caries Research. 48(1):19-23, 2014.	Brambilla E Cagetti MG Ionescu A Campus G Lingstrom P	Brambilla, E Cagetti, M G Ionescu, A Campus, G Lingstrom, P	Comparative Study Journal Article Randomized Controlled Trial	Click here for full text options	stevia								X
774	Ovid Technologies	Ovid MEDLINE(R)	20303371	Effects of stevia, aspartame, and sucrose on food intake, satiety, and postprandial glucose and insulin levels.	Appetite. 55(1):37-43, 2010 Aug.	Anton SD Martin CK Han H Coulon S Cefalu WT Geiselman P Williamson DA	Anton, Stephen D Martin, Corby K Han, Hongmei Coulon, Sandra Cefalu, William T Geiselman, Paula Williamson, Donald A	Comparative Study Journal Article Research Support, N.I.H., Extramural Research Support, Non-U.S. Gov't	Click here for full text options	stevia, aspartame	sucrose	acute							X	X
827	Ovid Technologies	Ovid MEDLINE(R)	18555575	Chronic consumption of rebaudioside A, a steviol glycoside, in men and women with type 2 diabetes mellitus.	Food & Chemical Toxicology. 46 Suppl 7:S47-53, 2008 Jul.	Maki KC Curry LL Reeves MS Toth PD McKenney JM Farmer MV Schwartz SL Lubin BC Boileau AC Dicklin MR Carakostas MC Tarka SM	Maki, K C Curry, L L Reeves, M S Toth, P D McKenney, J M Farmer, M V Schwartz, S L Lubin, B C Boileau, A C Dicklin, M R Carakostas, M C Tarka, S M	Journal Article Randomized Controlled Trial		stevia	placebo	4 months		X	X					X
828	Ovid Technologies	Ovid MEDLINE(R)	18555574	The hemodynamic effects of rebaudioside A in healthy adults with normal and low-normal blood pressure.	Food & Chemical Toxicology. 46 Suppl 7:S40-6, 2008 Jul.	Maki KC Curry LL Carakostas MC Tarka SM Reeves MS Farmer MV McKenney JM Toth PD Schwartz SL Lubin BC Dicklin MR Boileau AC Bisognano JD	Maki, K C Curry, L L Carakostas, M C Tarka, S M Reeves, M S Farmer, M V McKenney, J M Toth, P D Schwartz, S L Lubin, B C Dicklin, M R Boileau, A C Bisognano, J D	Journal Article Randomized Controlled Trial		stevia	pacebo	4 weeks		X	X					X
838	Ovid Technologies	Ovid MEDLINE(R)	18397817	Apparent lack of pharmacological effect of steviol glycosides used as sweeteners in humans. A pilot study of repeated exposures in some normotensive and hypotensive individuals and in Type 1 and Type 2 diabetics.	Regulatory Toxicology & Pharmacology. 51(1):37-41, 2008 Jun.	Barriocanal LA Palacios M Benitez G Benitez S Jimenez JT Jimenez N Rojas V	Barriocanal, Luis A Palacios, Mafalda Benitez, Gilda Benitez, Sussam Jimenez, Jorge T Jimenez, Nora Rojas, Vicenta	Journal Article Randomized Controlled Trial Research Support, Non-U.S. Gov't		stevia	placebo	6 months		X	X					X
887	Ovid Technologies	Ovid MEDLINE(R)	17202597	Metabolism of stevioside by healthy subjects.	Experimental Biology & Medicine. 232(1):164-73, 2007 Jan.	Geuns JM Buyse J Vankeirsbilck A Temme EH	Geuns, Jan M C Buyse, Johan Vankeirsbilck, Annelies Temme, Elisabeth H M	Journal Article Research Support, Non-U.S. Gov't		stevioside	no control	3 days			X					X			X (biochemical, 24-h urine)
905	Ovid Technologies	Ovid MEDLINE(R)	16775813	Investigation of the antihypertensive effect of oral crude stevioside in patients with mild essential hypertension.	Phytotherapy Research. 20(9):732-6, 2006 Sep.	Ferri LA Alves-Do-Prado W Yamada SS Gazola S Batista MR Bazotte RB	Ferri, Leticia A F Alves-Do-Prado, Wilson Yamada, Sergio S Gazola, Sebastiao Batista, Marcia R Bazotte, Roberto B	Journal Article Randomized Controlled Trial Research Support, Non-U.S. Gov't	Click here for full text options	stevioside	placebo capsules	24 wk		X	X	X				X
964	Ovid Technologies	Ovid MEDLINE(R)	14681845	Antihyperglycemic effects of stevioside in type 2 diabetic subjects.	Metabolism: Clinical & Experimental. 53(1):73-6, 2004 Jan.	Gregersen S Jeppesen PB Holst JJ Hermansen K	Gregersen, Soren Jeppesen, Per B Holst, Jens J Hermansen, Kjeld	Clinical Trial Journal Article Randomized Controlled Trial Research Support, Non-U.S. Gov't	Click here for full text options	stevioside	maize	acute								X	X
969	Ovid Technologies	Ovid MEDLINE(R)	14693305	Efficacy and tolerability of oral stevioside in patients with mild essential hypertension: a two-year, randomized, placebo-controlled study.	Clinical Therapeutics. 25(11):2797-808, 2003 Nov.	Hsieh MH Chan P Sue YM Liu JC Liang TH Huang TY Tomlinson B Chow MS Kao PF Chen YJ	Hsieh, Ming-Hsiung Chan, Paul Sue, Yuh-Mou Liu, Ju-Chi Liang, Toong Hua Huang, Tsuei-Yuen Tomlinson, Brian Chow, Moses Sing Sum Kao, Pai-Feng Chen, Yi-Jen	Clinical Trial Journal Article Multicenter Study Randomized Controlled Trial	Click here for full text options	stevioside	placebo	2 years			X	X
1028	Ovid Technologies	Ovid MEDLINE(R)	10971305	A double-blind placebo-controlled study of the effectiveness and tolerability of oral stevioside in human hypertension.	British Journal of Clinical Pharmacology. 50(3):215-20, 2000 Sep.	Chan P Tomlinson B Chen YJ Liu JC Hsieh MH Cheng JT	Chan, P Tomlinson, B Chen, Y J Liu, J C Hsieh, M H Cheng, J T	Clinical Trial Journal Article Multicenter Study Randomized Controlled Trial	Click here for full text options	stevioside	placebo capsules	1 year			X	X
1342	Ovid Technologies	Ovid MEDLINE(R)	3651629	Effect of Stevia rebaudiana on glucose tolerance in normal adult humans.	Brazilian Journal of Medical & Biological Research. 19(6):771-4, 1986.	Curi R Alvarez M Bazotte RB Botion LM Godoy JL Bracht A	Curi, R Alvarez, M Bazotte, R B Botion, L M Godoy, J L Bracht, A	Comparative Study Journal Article Research Support, Non-U.S. Gov't	Click here for full text options	stevia										X

## Sheet: Aspartame
ORN	VN	DB	UI	TI	SO	AU	FA	PT		sweetener	control	duration	Behavior/Cognition	Blood lipids	Blood pressure	Body weight	Brain function (imaging)	Dental caries	Energy intake/Appetite	Glycemia (glucose, insulin, C-peptide)	Gut hormones	Gut microbiota	Other
56	Ovid Technologies	Ovid MEDLINE(R)	30080270	EEG discrimination of perceptually similar tastes.	Journal of Neuroscience Research. 97(3):241-252, 2019 Mar.	Andersen CA Kring ML Andersen RH Larsen ON Kjaer TW Kidmose U Moller S Kidmose P	Andersen, Camilla Arndal Kring, Marianne Leonard Andersen, Rasmus Holm Larsen, Ole Naesbye Kjaer, Troels Wesenberg Kidmose, Ulla Moller, Stine Kidmose, Preben	Journal Article		aspartame, aspartame+ ace-K	sucrose	acute					X (EEG to taste)
84	Ovid Technologies	Ovid MEDLINE(R)	31421394	Suppression of sweet sensing with glucose, but not aspartame, delays gastric emptying and glycemic response.	Nutrition Research. 68:62-69, 2019 08.	Kashima H Taniyama K Sugimura K Endo MY Kobayashi T Fukuba Y	Kashima, Hideaki Taniyama, Kana Sugimura, Kana Endo, Masako Yamaoka Kobayashi, Toshio Fukuba, Yoshiyuki	Journal Article Randomized Controlled Trial Research Support, Non-U.S. Gov't		aspartame	glucose	acute								X (OGTT, glucose, insulin)			X (gastric emptying)
	Ovid Technologies	Ovid MEDLINE(R)	30997499	A randomized controlled trial contrasting the effects of 4 low-calorie sweeteners and sucrose on body weight in adults with overweight or obesity.	American Journal of Clinical Nutrition. 109(5):1288-1301, 2019 05 01.	Higgins KA Mattes RD	Higgins, Kelly A Mattes, Richard D	Comparative Study Journal Article Randomized Controlled Trial Research Support, U.S. Gov't, Non-P.H.S.		sucralose, aspartame, saccharin, reb A	sucrose	12 weeks				X			X	X
207	Ovid Technologies	Ovid MEDLINE(R)	29659969	Aspartame Consumption for 12 Weeks Does Not Affect Glycemia, Appetite, or Body Weight of Healthy, Lean Adults in a Randomized Controlled Trial.	Journal of Nutrition. 148(4):650-657, 2018 04 01.	Higgins KA Considine RV Mattes RD	Higgins, Kelly A Considine, Robert V Mattes, Richard D	Journal Article Randomized Controlled Trial Research Support, Non-U.S. Gov't		aspartame	placebo capsules	12 weeks				X			X	X
212	Ovid Technologies	Ovid MEDLINE(R)	29597305	Effects of Consuming a Low Dose of Alcohol with Mixers Containing Carbohydrate or Artificial Sweetener on Simulated Driving Performance.	Nutrients. 10(4), 2018 Mar 28.	Brickley B Desbrow B McCartney D Irwin C	Brickley, Bryce Desbrow, Ben McCartney, Danielle Irwin, Christopher	Journal Article Randomized Controlled Trial		alcohol +aspartame	alcohol + sucrose	acute	X (Driving performance)
316	Ovid Technologies	Ovid MEDLINE(R)	28378852	Effects of non-nutritive (artificial vs natural) sweeteners on 24-h glucose profiles.	European Journal of Clinical Nutrition. 71(9):1129-1132, 2017 09.	Tey SL Salleh NB Henry CJ Forde CG	Tey, S L Salleh, N B Henry, C J Forde, C G	Journal Article Randomized Controlled Trial Research Support, Non-U.S. Gov't		aspartame, monk-fruit, stevia	sucrose	acute (1 day)								X
339	Ovid Technologies	Ovid MEDLINE(R)	28042657	The Influence of Mixers Containing Artificial Sweetener or Different Doses of Carbohydrate on Breath Alcohol Responses in Females.	Alcoholism: Clinical & Experimental Research. 41(1):38-45, 2017 01.	Smith C Herzig PJ Davey A Desbrow B Irwin C	Smith, Cassie Herzig, Peter John Davey, Andrew Desbrow, Ben Irwin, Christopher	Journal Article		aspartame (as control)	sucrose with alcohol, water with alcohol	acute	X										X (breath alcohol)
342	Ovid Technologies	Ovid MEDLINE(R)	27956737	Effects of aspartame-, monk fruit-, stevia- and sucrose-sweetened beverages on postprandial glucose, insulin and energy intake.	International Journal of Obesity. 41(3):450-457, 2017 03.	Tey SL Salleh NB Henry J Forde CG	Tey, S L Salleh, N B Henry, J Forde, C G	Comparative Study Journal Article Randomized Controlled Trial Research Support, Non-U.S. Gov't		aspartame, monk-fruit stevia	sucrose	acute							X	X
458	Ovid Technologies	Ovid MEDLINE(R)	26537945	No difference in ad libitum energy intake in healthy men and women consuming beverages sweetened with fructose, glucose, or high-fructose corn syrup: a randomized trial.	American Journal of Clinical Nutrition. 102(6):1373-80, 2015 Dec.	Kuzma JN Cromer G Hagman DK Breymeyer KL Roth CL Foster-Schubert KE Holte SE Callahan HS Weigle DS Kratz M	Kuzma, Jessica N Cromer, Gail Hagman, Derek K Breymeyer, Kara L Roth, Christian L Foster-Schubert, Karen E Holte, Sarah E Callahan, Holly S Weigle, David S Kratz, Mario	Clinical Trial Comparative Study Journal Article Randomized Controlled Trial Research Support, N.I.H., Extramural		aspartame	glucose, fructose	8 days							X
489	Ovid Technologies	Ovid MEDLINE(R)	25904601	A dose-response study of consuming high-fructose corn syrup-sweetened beverages on lipid/lipoprotein risk factors for cardiovascular disease in young adults.	American Journal of Clinical Nutrition. 101(6):1144-54, 2015 Jun.	Stanhope KL Medici V Bremer AA Lee V Lam HD Nunez MV Chen GX Keim NL Havel PJ	Stanhope, Kimber L Medici, Valentina Bremer, Andrew A Lee, Vivien Lam, Hazel D Nunez, Marinelle V Chen, Guoxia X Keim, Nancy L Havel, Peter J	Clinical Trial Journal Article Research Support, N.I.H., Extramural Research Support, Non-U.S. Gov't Research Support, U.S. Gov't, Non-P.H.S.		aspartame	HFCS	2 weeks		X									X (uric acid)
490	Ovid Technologies	Ovid MEDLINE(R)	25879513	Excessive Sugar Consumption May Be a Difficult Habit to Break: A View From the Brain and Body.	Journal of Clinical Endocrinology & Metabolism. 100(6):2239-47, 2015 Jun.	Tryon MS Stanhope KL Epel ES Mason AE Brown R Medici V Havel PJ Laugero KD	Tryon, Matthew S Stanhope, Kimber L Epel, Elissa S Mason, Ashley E Brown, Rashida Medici, Valentina Havel, Peter J Laugero, Kevin D	Journal Article Randomized Controlled Trial Research Support, N.I.H., Extramural Research Support, U.S. Gov't, Non-P.H.S.		aspartame	sucrose	2 weeks	X				X						X (salivary cortisol)
519	Ovid Technologies	Ovid MEDLINE(R)	25271009	Sucralose enhances GLP-1 release and lowers blood glucose in the presence of carbohydrate in healthy subjects but not in patients with type 2 diabetes.	European Journal of Clinical Nutrition. 69(2):162-6, 2015 Feb.	Temizkan S Deyneli O Yasar M Arpa M Gunes M Yazici D Sirikci O Haklar G Imeryuz N Yavuz DG	Temizkan, S Deyneli, O Yasar, M Arpa, M Gunes, M Yazici, D Sirikci, O Haklar, G Imeryuz, N Yavuz, D G	Controlled Clinical Trial Journal Article		sucralose, aspartame	water + OGTT	acute								X	X
563	Ovid Technologies	Ovid MEDLINE(R)	24700203	Neurobehavioral effects of aspartame consumption.	Research in Nursing & Health. 37(3):185-93, 2014 Jun.	Lindseth GN Coolahan SE Petros TV Lindseth PD	Lindseth, Glenda N Coolahan, Sonya E Petros, Thomas V Lindseth, Paul D	Journal Article Research Support, N.I.H., Extramural Research Support, U.S. Gov't, Non-P.H.S.	Click here for full text options	high aspartame diet	low aspartame diet	8 days	X
572	Ovid Technologies	Ovid MEDLINE(R)	24595225	Non-nutritive sweeteners: no class effect on the glycaemic or appetite responses to ingested glucose.	European Journal of Clinical Nutrition. 68(5):629-31, 2014 May.	Bryant CE Wasse LK Astbury N Nandra G McLaughlin JT	Bryant, C E Wasse, L K Astbury, N Nandra, G McLaughlin, J T	Journal Article Research Support, Non-U.S. Gov't	Click here for full text options	aspartame, ace-K, saccharin	OGTT plain	acute							X	X
589	Ovid Technologies	Ovid MEDLINE(R)	24164779	Effects on obese women of the sugar sucrose added to the diet over 28 d: a quasi-randomised, single-blind, controlled trial.	British Journal of Nutrition. 111(3):563-70, 2014 Feb.	Reid M Hammersley R Duffy M Ballantyne C	Reid, Marie Hammersley, Richard Duffy, Maresa Ballantyne, Carrie	Journal Article Randomized Controlled Trial Research Support, Non-U.S. Gov't	Click here for full text options	aspartame-drinks	sucrose-drinsk	4 weeks				X			X
690	Ovid Technologies	Ovid MEDLINE(R)	22252107	Satiety scores and satiety hormone response after sucrose-sweetened soft drink compared with isocaloric semi-skimmed milk and with non-caloric soft drink: a controlled trial.	European Journal of Clinical Nutrition. 66(4):523-9, 2012 Apr.	Maersk M Belza A Holst JJ Fenger-Gron M Pedersen SB Astrup A Richelsen B	Maersk, M Belza, A Holst, J J Fenger-Gron, M Pedersen, S B Astrup, A Richelsen, B	Comparative Study Journal Article Randomized Controlled Trial Research Support, Non-U.S. Gov't	Click here for full text options	diet-aspartame cola	water and regular cola	acute							X	X	X
692	Ovid Technologies	Ovid MEDLINE(R)	22205311	Sucrose-sweetened beverages increase fat storage in the liver, muscle, and visceral fat depot: a 6-mo randomized intervention study.	American Journal of Clinical Nutrition. 95(2):283-9, 2012 Feb.	Maersk M Belza A Stodkilde-Jorgensen H Ringgaard S Chabanova E Thomsen H Pedersen SB Astrup A Richelsen B	Maersk, Maria Belza, Anita Stodkilde-Jorgensen, Hans Ringgaard, Steffen Chabanova, Elizaveta Thomsen, Henrik Pedersen, Steen B Astrup, Arne Richelsen, Bjorn	Comparative Study Journal Article Randomized Controlled Trial Research Support, Non-U.S. Gov't	Click here for full text options	diet -aspartame cola	water and regular cola	6 months		X		X							X (fat mass distribution)
731	Ovid Technologies	Ovid MEDLINE(R)	21255472	Effects of carbohydrate sugars and artificial sweeteners on appetite and the secretion of gastrointestinal satiety peptides.	British Journal of Nutrition. 105(9):1320-8, 2011 May.	Steinert RE Frey F Topfer A Drewe J Beglinger C	Steinert, Robert E Frey, Florian Topfer, Antonia Drewe, Jurgen Beglinger, Christoph	Journal Article Randomized Controlled Trial Research Support, Non-U.S. Gov't	Click here for full text options	aspartame, ace-K, sucralose	glucose, fructose	acute							X	X	X
763	Ovid Technologies	Ovid MEDLINE(R)	20470840	Effects of sucrose drinks on macronutrient intake, body weight, and mood state in overweight women over 4 weeks.	Appetite. 55(1):130-6, 2010 Aug.	Reid M Hammersley R Duffy M	Reid, Marie Hammersley, Richard Duffy, Maresa	Controlled Clinical Trial Journal Article Research Support, Non-U.S. Gov't	Click here for full text options	aspartame soft drinks	sucrose soft drinks	4 weeks							X				X (mood)
767	Ovid Technologies	Ovid MEDLINE(R)	20438741	Modified sham feeding of sweet solutions in women with anorexia nervosa.	Physiology & Behavior. 101(1):132-40, 2010 Aug 04.	Klein DA Schebendach JE Gershkovich M Smith GP Walsh BT	Klein, D A Schebendach, J E Gershkovich, M Smith, G P Walsh, B T	Journal Article Randomized Controlled Trial Research Support, N.I.H., Extramural	Click here for full text options	aspartame in 5 concentrations		acute	X
774	Ovid Technologies	Ovid MEDLINE(R)	20303371	Effects of stevia, aspartame, and sucrose on food intake, satiety, and postprandial glucose and insulin levels.	Appetite. 55(1):37-43, 2010 Aug.	Anton SD Martin CK Han H Coulon S Cefalu WT Geiselman P Williamson DA	Anton, Stephen D Martin, Corby K Han, Hongmei Coulon, Sandra Cefalu, William T Geiselman, Paula Williamson, Donald A	Comparative Study Journal Article Research Support, N.I.H., Extramural Research Support, Non-U.S. Gov't	Click here for full text options	stevia, aspartame	sucrose	acute							X	X
780	Ovid Technologies	Ovid MEDLINE(R)	19944113	Cephalic phase pancreatic polypeptide responses to liquid and solid stimuli in humans.	Physiology & Behavior. 99(3):317-23, 2010 Mar 03.	Teff KL	Teff, Karen L	Journal Article Research Support, N.I.H., Extramural Research Support, Non-U.S. Gov't	Click here for full text options	aspartame palatable	aspartame unpalatable	acute									cephalic PP response (other)		cephalic PP response (other)
782	Ovid Technologies	Ovid MEDLINE(R)	20179410	Hunger and negative alliesthesia to aspartame and sucrose in patients treated with antipsychotic drugs and controls.	Eating & Weight Disorders: EWD. 14(4):e225-30, 2009 Dec.	Khazaal Y Chatton A Claeys F Ribordy F Khan R Zullino D	Khazaal, Y Chatton, A Claeys, F Ribordy, F Khan, R Zullino, D	Journal Article Randomized Controlled Trial	Click here for full text options	aspartame									X		X (alliesthesia)
792	Ovid Technologies	Ovid MEDLINE(R)	19535679	Sweetness and bitterness taste of meals per se does not mediate gastric emptying in humans.	American Journal of Physiology - Regulatory Integrative & Comparative Physiology. 297(3):R632-9, 2009 Sep.	Little TJ Gupta N Case RM Thompson DG McLaughlin JT	Little, Tanya J Gupta, Nili Case, R Maynard Thompson, David G McLaughlin, John T	Comparative Study Journal Article Randomized Controlled Trial Research Support, Non-U.S. Gov't	Click here for full text options	aspartame, saccharin	glucose	acute							X				X (gastric emptying)
810	Ovid Technologies	Ovid MEDLINE(R)	19136035	Effects of energy density and portion size on development of acquired flavour liking and learned satiety.	Appetite. 52(2):469-78, 2009 Apr.	Yeomans MR Gould NJ Leitch M Mobini S	Yeomans, Martin R Gould, Natalie J Leitch, Margaret Mobini, Sirous	Journal Article		aspartame in a porridge	sucrose and maltodextrin in a porrisge	acute							X
846	Ovid Technologies	Ovid MEDLINE(R)	18201736	Differential hedonic, sensory and behavioral changes associated with flavor-nutrient and flavor-flavor learning.	Physiology & Behavior. 93(4-5):798-806, 2008 Mar 18.	Yeomans MR Leitch M Gould NJ Mobini S	Yeomans, Martin R Leitch, Margaret Gould, Natalie J Mobini, Sirous	Journal Article Research Support, Non-U.S. Gov't		aspartame	sucrose/malto	acute							X
886	Ovid Technologies	Ovid MEDLINE(R)	17217576	Long-term dietary compensation for added sugar: effects of supplementary sucrose drinks over a 4-week period.	British Journal of Nutrition. 97(1):193-203, 2007 Jan.	Reid M Hammersley R Hill AJ Skidmore P	Reid, Marie Hammersley, Richard Hill, Andrew J Skidmore, Paula	Comparative Study Controlled Clinical Trial Journal Article Research Support, Non-U.S. Gov't		aspartame	sucrose	4 weeks				X			X				X (mood)
921	Ovid Technologies	Ovid MEDLINE(R)	16280432	Functional magnetic resonance imaging of human hypothalamic responses to sweet taste and calories.	American Journal of Clinical Nutrition. 82(5):1011-6, 2005 Nov.	Smeets PA de Graaf C Stafleu A van Osch MJ van der Grond J	Smeets, Paul A M de Graaf, Cees Stafleu, Annette van Osch, Matthias J P van der Grond, Jeroen	Journal Article Randomized Controlled Trial Research Support, Non-U.S. Gov't	Click here for full text options	aspartame	glucose	acute					X
940	Ovid Technologies	Ovid MEDLINE(R)	15289993	Effect of glucose on tobacco craving. Is it mediated by tryptophan and serotonin?.	Psychopharmacology. 178(1):27-34, 2005 Feb.	Berlin I Vorspan F Warot D Maneglier B Spreux-Varoquaux O	Berlin, Ivan Vorspan, Florence Warot, Dominique Maneglier, Benjamin Spreux-Varoquaux, Odile	Clinical Trial Journal Article Randomized Controlled Trial Research Support, Non-U.S. Gov't	Click here for full text options	aspartame	glucose	acute								X			X (tobacco craving)
944	Ovid Technologies	Ovid MEDLINE(R)	15613917	Acute hyperglycemia alters von Willebrand factor but not the fibrinolytic system in elderly subjects with normal or impaired glucose tolerance.	Blood Coagulation & Fibrinolysis. 15(8):629-35, 2004 Oct.	Coppola L Coppola A Grassia A Mastrolorenzo L Lettieri B De Lucia D De Nanzio A Gombos G	Coppola, Ludovico Coppola, Antonino Grassia, Antonio Mastrolorenzo, Luigia Lettieri, Biagio De Lucia, Domenico De Nanzio, Annarita Gombos, Giorgio	Clinical Trial Journal Article Randomized Controlled Trial	Click here for full text options	aspartame as control	glucose	acute											X (plasma fibrinolysis)
951	Ovid Technologies	Ovid MEDLINE(R)	15279498	The effects of nicotine and sucrose on spatial memory and attention.	Nutritional Neuroscience. 7(2):121-5, 2004 Apr.	Harte CB Kanarek RB	Harte, C B Kanarek, R B	Clinical Trial Controlled Clinical Trial Journal Article Research Support, U.S. Gov't, P.H.S.	Click here for full text options	aspartame	sucrose	acute	X							X			X (tobacco craving)
965	Ovid Technologies	Ovid MEDLINE(R)	14679381	Influence of repeated consumption of beverages containing sucrose or intense sweeteners on food intake.	European Journal of Clinical Nutrition. 58(1):154-61, 2004 Jan.	Van Wymelbeke V Beridot-Therond ME de La Gueronniere V Fantino M	Van Wymelbeke, V Beridot-Therond, M-E de La Gueronniere, V Fantino, M	Clinical Trial Journal Article Randomized Controlled Trial Research Support, Non-U.S. Gov't	Click here for full text options	aspartame	sucrose	4 weeks							X
980	Ovid Technologies	Ovid MEDLINE(R)	12782208	Physiological mechanisms mediating aspartame-induced satiety.	Physiology & Behavior. 78(4-5):557-62, 2003 Apr.	Hall WL Millward DJ Rogers PJ Morgan LM	Hall, W L Millward, D J Rogers, P J Morgan, L M	Clinical Trial Controlled Clinical Trial Journal Article	Click here for full text options	aspartame	corn flour	acute							X	X	X		X (gastric emptying)
1027	Ovid Technologies	Ovid MEDLINE(R)	10978474	Lunch eating behavior of preschool children. Effects of age, gender, and type of beverage served.	Physiology & Behavior. 70(1-2):27-33, 2000 Jul 1-15.	Wilson JF	Wilson, J F	Clinical Trial Comparative Study Journal Article Research Support, U.S. Gov't, P.H.S.	Click here for full text options	aspartame choc milk	sucrose choc milk	repeated x6 times							X
1032	Ovid Technologies	Ovid MEDLINE(R)	10888287	Sweet taste of aspartame and sucrose: effects on diet-induced thermogenesis.	Appetite. 34(3):245-51, 2000 Jun.	Prat-Larquemin L Oppert JM Bellisle F Guy-Grand B	Prat-Larquemin, L Oppert, J M Bellisle, F Guy-Grand, B	Clinical Trial Journal Article Randomized Controlled Trial Research Support, Non-U.S. Gov't	Click here for full text options	aspartame + maltodextrin	maltodextrin	acute											X (energy expenditure)
1040	Ovid Technologies	Ovid MEDLINE(R)	10690159	Blood glucose and meal patterns in time-blinded males, after aspartame, carbohydrate, and fat consumption, in relation to sweetness perception.	British Journal of Nutrition. 82(6):437-46, 1999 Dec.	Melanson KJ Westerterp-Plantenga MS Campfield LA Saris WH	Melanson, K J Westerterp-Plantenga, M S Campfield, L A Saris, W H	Clinical Trial Journal Article Randomized Controlled Trial Research Support, Non-U.S. Gov't	Click here for full text options	aspartame	sucrose	acute								X
1059	Ovid Technologies	Ovid MEDLINE(R)	10357429	The response of crying newborns to sucrose: is it a "sweetness" effect?.	Physiology & Behavior. 66(3):409-17, 1999 May.	Barr RG Pantel MS Young SN Wright JH Hendricks LA Gravel R	Barr, R G Pantel, M S Young, S N Wright, J H Hendricks, L A Gravel, R	Clinical Trial Journal Article Randomized Controlled Trial Research Support, Non-U.S. Gov't	Click here for full text options	aspartame	sucrose	acute											X (crying INFANTS)
1063	Ovid Technologies	Ovid MEDLINE(R)	10204835	Sweetener augmentation of serum triacylglycerol during a fat challenge test in humans.	Journal of the American College of Nutrition. 18(2):179-85, 1999 Apr.	Singleton MJ Heiser C Jamesen K Mattes RD	Singleton, M J Heiser, C Jamesen, K Mattes, R D	Clinical Trial Journal Article Randomized Controlled Trial Research Support, U.S. Gov't, P.H.S.	Click here for full text options	aspartame	glucose ,fructose	acute		X
1078	Ovid Technologies	Ovid MEDLINE(R)	9734727	Aspartame: neuropsychologic and neurophysiologic evaluation of acute and chronic effects.	American Journal of Clinical Nutrition. 68(3):531-7, 1998 Sep.	Spiers PA Sabounjian L Reiner A Myers DK Wurtman J Schomer DL	Spiers, P A Sabounjian, L Reiner, A Myers, D K Wurtman, J Schomer, D L	Clinical Trial Comparative Study Journal Article Randomized Controlled Trial Research Support, Non-U.S. Gov't	Click here for full text options	aspartame	sucrose	20 days	X
1081	Ovid Technologies	Ovid MEDLINE(R)	9716436	Short-term effects of the flavour of drinks on ingestive behaviours in man.	Appetite. 31(1):67-81, 1998 Aug.	Beridot-Therond ME Arts I Fantino M De La Gueronniere V	Beridot-Therond, M E Arts, I Fantino, M De La Gueronniere, V	Journal Article Research Support, Non-U.S. Gov't	Click here for full text options	aspartame	sucrose	acute							X
1093	Ovid Technologies	Ovid MEDLINE(R)	9435435	Aspartame ingestion increases urinary calcium, but not oxalate excretion, in healthy subjects.	Journal of Clinical Endocrinology & Metabolism. 83(1):165-8, 1998 Jan.	Nguyen UN Dumoulin G Henriet MT Regnard J	Nguyen, U N Dumoulin, G Henriet, M T Regnard, J	Journal Article	Click here for full text options	aspartame	glucose	acute											urinary calcium excretion	TOXICOLOGY???
1109	Ovid Technologies	Ovid MEDLINE(R)	9108577	Conditioned insulin and blood sugar responses in humans in relation to binge eating.	Physiology & Behavior. 61(4):569-75, 1997 Apr.	Overduin J Jansen A	Overduin, J Jansen, A	Journal Article Research Support, Non-U.S. Gov't	Click here for full text options	aspartame as control	glucose	acute								X
1112	Ovid Technologies	Ovid MEDLINE(R)	9062523	Cephalic phase responses to sweet taste.	American Journal of Clinical Nutrition. 65(3):737-43, 1997 Mar.	Abdallah L Chabert M Louis-Sylvestre J	Abdallah, L Chabert, M Louis-Sylvestre, J	Clinical Trial Controlled Clinical Trial Journal Article Research Support, Non-U.S. Gov't	Click here for full text options	aspartame	sucrose	acute								X Cephalic phase (glucose , insulin, glucagon)
1115	Ovid Technologies	Ovid MEDLINE(R)	9023599	The effect of sucrose- and aspartame-sweetened drinks on energy intake, hunger and food choice of female, moderately restrained eaters.	International Journal of Obesity & Related Metabolic Disorders: Journal of the International Association for the Study of Obesity. 21(1):37-42, 1997 Jan.	Lavin JH French SJ Read NW	Lavin, J H French, S J Read, N W	Comparative Study Journal Article Research Support, Non-U.S. Gov't	Click here for full text options	aspartame	sucrose	acute							X
1116	Ovid Technologies	Ovid MEDLINE(R)	9022524	The effect of aspartame as part of a multidisciplinary weight-control program on short- and long-term control of body weight.	American Journal of Clinical Nutrition. 65(2):409-18, 1997 Feb.	Blackburn GL Kanders BS Lavin PT Keller SD Whatley J	Blackburn, G L Kanders, B S Lavin, P T Keller, S D Whatley, J	Clinical Trial Journal Article Randomized Controlled Trial Research Support, Non-U.S. Gov't	Click here for full text options	aspartame	no aspartame					X
1119	Ovid Technologies	Ovid MEDLINE(R)	8879417	The effect of social setting on response to a preloading manipulation in non-obese women and men.	Appetite. 27(1):25-40, 1996 Aug.	Kim JY Kissileff HR	Kim, J Y Kissileff, H R	Journal Article Research Support, U.S. Gov't, P.H.S.	Click here for full text options	aspartame	glucose	acute							X
1135	Ovid Technologies	Ovid MEDLINE(R)	7753886	Postingestive inhibition of food intake by aspartame: importance of interval between aspartame administration and subsequent eating.	Physiology & Behavior. 57(3):489-93, 1995 Mar.	Rogers PJ Burley VJ Alikhanizadeh LA Blundell JE	Rogers, P J Burley, V J Alikhanizadeh, L A Blundell, J E	Clinical Trial Controlled Clinical Trial Journal Article Research Support, Non-U.S. Gov't	Click here for full text options	aspartame	starch as palcebo	acute							X
1136	Ovid Technologies	Ovid MEDLINE(R)	7652029	Sweet taste: effect on cephalic phase insulin release in men.	Physiology & Behavior. 57(6):1089-95, 1995 Jun.	Teff KL Devine J Engelman K	Teff, K L Devine, J Engelman, K	Clinical Trial Journal Article Research Support, U.S. Gov't, P.H.S.	Click here for full text options	aspartame, saccharin	sucrose, water	acute								X
1137	Ovid Technologies	Ovid MEDLINE(R)	7614911	Aspartame and seizure susceptibility: results of a clinical study in reportedly sensitive individuals.	Epilepsia. 36(3):270-5, 1995 Mar.	Rowan AJ Shaywitz BA Tuchman L French JA Luciano D Sullivan CM	Rowan, A J Shaywitz, B A Tuchman, L French, J A Luciano, D Sullivan, C M	Clinical Trial Journal Article Randomized Controlled Trial Research Support, Non-U.S. Gov't	Click here for full text options	aspartame	placebo												X (seizures)
1140	Ovid Technologies	Ovid MEDLINE(R)	7491881	Erythrocyte L-aspartyl-L-phenylalanine hydrolase activity and plasma phenylalanine and aspartate concentrations in children consuming diets high in aspartame.	American Journal of Clinical Nutrition. 62(6):1206-11, 1995 Dec.	Stegink LD Lindgren SD Brummel MC Stumbo PJ Wolraich ML	Stegink, L D Lindgren, S D Brummel, M C Stumbo, P J Wolraich, M L	Clinical Trial Controlled Clinical Trial Journal Article Research Support, Non-U.S. Gov't Research Support, U.S. Gov't, P.H.S.	Click here for full text options	aspartame, saccharin	sucrose	3 weeks each treatments											Erythrocyte L-aspartyl-L-phenylalanine hydrolase activity and plasma phenylalanine and aspartate concentrations	TOXICOLOGY
1144	Ovid Technologies	Ovid MEDLINE(R)	8310983	Comparing the effects of aspartame and sucrose on motivational ratings, taste preferences, and energy intakes in humans.	American Journal of Clinical Nutrition. 59(2):338-45, 1994 Feb.	Drewnowski A Massien C Louis-Sylvestre J Fricker J Chapelot D Apfelbaum M	Drewnowski, A Massien, C Louis-Sylvestre, J Fricker, J Chapelot, D Apfelbaum, M	Journal Article Research Support, Non-U.S. Gov't	Click here for full text options	aspartame	sucrose	acute							X
1146	Ovid Technologies	Ovid MEDLINE(R)	8277950	Effects of diets high in sucrose or aspartame on the behavior and cognitive performance of children.	New England Journal of Medicine. 330(5):301-7, 1994 Feb 03.	Wolraich ML Lindgren SD Stumbo PJ Stegink LD Appelbaum MI Kiritsy MC	Wolraich, M L Lindgren, S D Stumbo, P J Stegink, L D Appelbaum, M I Kiritsy, M C	Clinical Trial Journal Article Randomized Controlled Trial Research Support, Non-U.S. Gov't Research Support, U.S. Gov't, P.H.S.	Click here for full text options	aspartame, saccharin	sucrose	3 week each treatment	X
1150	Ovid Technologies	Ovid MEDLINE(R)	8168806	Neuropsychological and biochemical investigations in heterozygotes for phenylketonuria during ingestion of high dose aspartame (a sweetener containing phenylalanine).	Human Genetics. 93(4):369-74, 1994 Apr.	Trefz F de Sonneville L Matthis P Benninger C Lanz-Englert B Bickel H	Trefz, F de Sonneville, L Matthis, P Benninger, C Lanz-Englert, B Bickel, H	Clinical Trial Journal Article Randomized Controlled Trial Research Support, Non-U.S. Gov't	Click here for full text options	aspartame	placebo	12 weeks	X				X							TOXICOLOGY ?
1151	Ovid Technologies	Ovid MEDLINE(R)	8159095	Effect of high-protein meal plus aspartame ingestion on plasma phenylalanine concentrations in obligate heterozygotes for phenylketonuria.	Metabolism: Clinical & Experimental. 43(4):413-6, 1994 Apr.	Curtius HC Endres W Blau N	Curtius, H C Endres, W Blau, N	Journal Article Research Support, Non-U.S. Gov't	Click here for full text options	aspartame (protein meal)	no aspartame (protein meal)	acute											plasma phenylalanine concentrations	TOXICOLOGY?
1154	Ovid Technologies	Ovid MEDLINE(R)	8117231	Effects of alcohol and chronic aspartame ingestion upon performance in aviation relevant cognitive tasks.	Aviation Space & Environmental Medicine. 65(1):7-15, 1994 Jan.	Stokes AF Belger A Banich MT Bernadine E	Stokes, A F Belger, A Banich, M T Bernadine, E	Clinical Trial Journal Article Randomized Controlled Trial Research Support, U.S. Gov't, Non-P.H.S. Research Support, U.S. Gov't, P.H.S.	Click here for full text options	aspartame	alcohol	chronic (exact duration?)	X											NO FULL TEXT
1165	Ovid Technologies	Ovid MEDLINE(R)	7951479	The effects of aspartame versus sucrose on motivational ratings, taste preferences, and energy intakes in obese and lean women.	International Journal of Obesity & Related Metabolic Disorders: Journal of the International Association for the Study of Obesity. 18(8):570-8, 1994 Aug.	Drewnowski A Massien C Louis-Sylvestre J Fricker J Chapelot D Apfelbaum M	Drewnowski, A Massien, C Louis-Sylvestre, J Fricker, J Chapelot, D Apfelbaum, M	Clinical Trial Comparative Study Controlled Clinical Trial Journal Article	Click here for full text options	aspartame	sucrose, maltdextrin	acute							X					NO FULL TEXT
1166	Ovid Technologies	Ovid MEDLINE(R)	7938234	Reanalysis of the effects of phenylalanine, alanine, and aspartame on food intake in human subjects.	Physiology & Behavior. 56(2):247-50, 1994 Aug.	Rogers PJ Blundell JE	Rogers, P J Blundell, J E	Clinical Trial Comment Comparative Study Journal Article Randomized Controlled Trial	Click here for full text options	aspartame	phenylalanine, alanine	acute							X
1175	Ovid Technologies	Ovid MEDLINE(R)	7506878	Aspartame has no effect on seizures or epileptiform discharges in epileptic children.	Annals of Neurology. 35(1):98-103, 1994 Jan.	Shaywitz BA Anderson GM Novotny EJ Ebersole JS Sullivan CM Gillespie SM	Shaywitz, B A Anderson, G M Novotny, E J Ebersole, J S Sullivan, C M Gillespie, S M	Clinical Trial Journal Article Randomized Controlled Trial Research Support, Non-U.S. Gov't	Click here for full text options	aspartame	placebo	2 weeks											X (epileptic assessment)
1178	Ovid Technologies	Ovid MEDLINE(R)	7505423	Aspartame, behavior, and cognitive function in children with attention deficit disorder.	Pediatrics. 93(1):70-5, 1994 Jan.	Shaywitz BA Sullivan CM Anderson GM Gillespie SM Sullivan B Shaywitz SE	Shaywitz, B A Sullivan, C M Anderson, G M Gillespie, S M Sullivan, B Shaywitz, S E	Clinical Trial Journal Article Randomized Controlled Trial Research Support, Non-U.S. Gov't	Click here for full text options	aspartame	placebo	2 weeks	X (children)											NO FULL TEXT
1181	Ovid Technologies	Ovid MEDLINE(R)	8480740	Biochemical and clinical effects of aspartame in patients with chronic, stable alcoholic liver disease.	American Journal of Gastroenterology. 88(5):737-43, 1993 May.	Hertelendy ZI Mendenhall CL Rouster SD Marshall L Weesner R	Hertelendy, Z I Mendenhall, C L Rouster, S D Marshall, L Weesner, R	Clinical Trial Comparative Study Journal Article Randomized Controlled Trial Research Support, Non-U.S. Gov't	Click here for full text options	aspartame	skim milk, placebo	acute	plasma phenylalanine concentrations (other )											NO FULL TEXT, TOXICOLOGY??
1182	Ovid Technologies	Ovid MEDLINE(R)	8451323	Taste and smell sensations enhance the satiating effect of both a high-carbohydrate and a high-fat meal in humans.	Physiology & Behavior. 53(3):553-63, 1993 Mar.	Warwick ZS Hall WG Pappas TN Schiffman SS	Warwick, Z S Hall, W G Pappas, T N Schiffman, S S	Journal Article Research Support, Non-U.S. Gov't Research Support, U.S. Gov't, P.H.S.	Click here for full text options	aspartame (equicaloric breakfast)	bland breakfast	acute							X
1183	Ovid Technologies	Ovid MEDLINE(R)	8451310	Consuming aspartame with and without taste: differential effects on appetite and food intake of young adult males.	Physiology & Behavior. 53(3):459-66, 1993 Mar.	Black RM Leiter LA Anderson GH	Black, R M Leiter, L A Anderson, G H	Clinical Trial Journal Article Randomized Controlled Trial Research Support, Non-U.S. Gov't	Click here for full text options	aspartame	carbonated water	acute							X
1199	Ovid Technologies	Ovid MEDLINE(R)	1617863	Effect of dietary aspartame on plasma concentrations of phenylalanine and tyrosine in normal and homozygous phenylketonuric patients.	Clinical Pediatrics. 31(7):394-9, 1992 Jul.	Mackey SA Berlin CM Jr	Mackey, S A Berlin, C M Jr	Clinical Trial Journal Article Research Support, Non-U.S. Gov't	Click here for full text options	aspartame cola	regular cola	acute											Other (plasma phenylalanine, & tyrosine)	TOXICOLOGY?
1201	Ovid Technologies	Ovid MEDLINE(R)	1579221	Aspartame exacerbates EEG spike-wave discharge in children with generalized absence epilepsy: a double-blind controlled study.	Neurology. 42(5):1000-3, 1992 May.	Camfield PR Camfield CS Dooley JM Gordon K Jollymore S Weaver DF	Camfield, P R Camfield, C S Dooley, J M Gordon, K Jollymore, S Weaver, D F	Clinical Trial Controlled Clinical Trial Journal Article Research Support, Non-U.S. Gov't		aspartame	sucrose	acute					EEG, (seizures)						EEG, (seizures)	NO FULL TEXT
1209	Ovid Technologies	Ovid MEDLINE(R)	2062905	Responses to an intense sweetener in humans: immediate preference and delayed effects on intake.	Physiology & Behavior. 49(2):325-30, 1991 Feb.	Monneuse MO Bellisle F Louis-Sylverstre J	Monneuse, M O Bellisle, F Louis-Sylverstre, J	Journal Article Research Support, Non-U.S. Gov't		aspartame in different concentrations	no control	acute							X
1211	Ovid Technologies	Ovid MEDLINE(R)	2021127	Effects of consumption of caloric vs noncaloric sweet drinks on indices of hunger and food consumption in normal adults.	American Journal of Clinical Nutrition. 53(5):1159-64, 1991 May.	Canty DJ Chan MM	Canty, D J Chan, M M	Journal Article		aspartame, saccharin	sucrose	acute							X
1213	Ovid Technologies	Ovid MEDLINE(R)	2013754	Effect of aspartame-derived phenylalanine on neutral amino acid uptake in human brain: a positron emission tomography study.	Journal of Neurochemistry. 56(5):1526-35, 1991 May.	Koeppe RA Shulkin BL Rosenspire KC Shaw LA Betz AL Mangner T Price JC Agranoff BW	Koeppe, R A Shulkin, B L Rosenspire, K C Shaw, L A Betz, A L Mangner, T Price, J C Agranoff, B W	Journal Article Research Support, U.S. Gov't, P.H.S.		aspartame		acute					?						amino acid uptake in the brain (PET) (OTHER ?)	TOXICOLOGY?
1215	Ovid Technologies	Ovid MEDLINE(R)	1946186	Effect of aspartame and protein, administered in phenylalanine-equivalent doses, on plasma neutral amino acids, aspartate, insulin and glucose in man.	Pharmacology & Toxicology. 68(5):408-12, 1991 May.	Moller SE	Moller, S E	Journal Article Research Support, Non-U.S. Gov't		aspartame (PHE)	bovine (PHE)	acute											plasma amino acids etc (TOXICOLOGY?)	TOXICOLOGY?
1218	Ovid Technologies	Ovid MEDLINE(R)	1898300	Effects of acute aspartame and acute alcohol ingestion upon the cognitive performance of pilots.	Aviation Space & Environmental Medicine. 62(7):648-53, 1991 Jul.	Stokes AF Belger A Banich MT Taylor H	Stokes, A F Belger, A Banich, M T Taylor, H	Clinical Trial Journal Article Randomized Controlled Trial Research Support, U.S. Gov't, Non-P.H.S. Research Support, U.S. Gov't, P.H.S.		aspartame	alcohol	acute	X											NO FULL TEXT
1220	Ovid Technologies	Ovid MEDLINE(R)	1881987	Soft drinks with aspartame: effect on subjective hunger, food selection, and food intake of young adult males.	Physiology & Behavior. 49(4):803-10, 1991 Apr.	Black RM Tanaka P Leiter LA Anderson GH	Black, R M Tanaka, P Leiter, L A Anderson, G H	Journal Article Research Support, Non-U.S. Gov't		aspartame soft drinks	mineral water	acute							X
1221	Ovid Technologies	Ovid MEDLINE(R)	1881978	Further analysis of the short-term inhibition of food intake in humans by the dipeptide L-aspartyl-L-phenylalanine methyl ester (aspartame).	Physiology & Behavior. 49(4):739-43, 1991 Apr.	Rogers PJ Keedwell P Blundell JE	Rogers, P J Keedwell, P Blundell, J E	Clinical Trial Comparative Study Controlled Clinical Trial Journal Article Research Support, Non-U.S. Gov't		aspartame	PHE, aspartic acid	acute							X
1226	Ovid Technologies	Ovid MEDLINE(R)	1805284	Immunoreactive beta-endorphin increases after an aspartame chocolate drink in healthy human subjects.	Physiology & Behavior. 50(5):941-4, 1991 Nov.	Melchior JC Rigaud D Colas-Linhart N Petiet A Girard A Apfelbaum M	Melchior, J C Rigaud, D Colas-Linhart, N Petiet, A Girard, A Apfelbaum, M	Clinical Trial Journal Article Randomized Controlled Trial Research Support, Non-U.S. Gov't		aspartame	sucrose	acute											X (beta-endorphins)
1230	Ovid Technologies	Ovid MEDLINE(R)	1771173	Aspartame and sucrose produce a similar increase in the plasma phenylalanine to large neutral amino acid ratio in healthy subjects.	Pharmacology. 43(4):210-9, 1991.	Burns TS Stargel WW Tschanz C Kotsonis FN Hurwitz A	Burns, T S Stargel, W W Tschanz, C Kotsonis, F N Hurwitz, A	Clinical Trial Comparative Study Journal Article Randomized Controlled Trial Research Support, Non-U.S. Gov't		aspartame	sucrose	acute											plasma PHE/LNAA	TOXICOLOGY??
1234	Ovid Technologies	Ovid MEDLINE(R)	2395929	Aspartame ingested without tasting inhibits hunger and food intake.	Physiology & Behavior. 47(6):1239-43, 1990 Jun.	Rogers PJ Pleming HC Blundell JE	Rogers, P J Pleming, H C Blundell, J E	Journal Article Research Support, Non-U.S. Gov't		aspartame (capsules)	no control	acute							X
1235	Ovid Technologies	Ovid MEDLINE(R)	2395908	Effects of aspartame and sucrose on hunger and energy intake in humans.	Physiology & Behavior. 47(6):1037-44, 1990 Jun.	Mattes R	Mattes, R	Comparative Study Journal Article		aspartame	sucrose	5 days							X
1237	Ovid Technologies	Ovid MEDLINE(R)	2359769	Oral stimulation with aspartame increases hunger.	Physiology & Behavior. 47(3):555-9, 1990 Mar.	Tordoff MG Alleva AM	Tordoff, M G Alleva, A M	Journal Article Research Support, U.S. Gov't, Non-P.H.S.		aspartame (gum)	unsweetened (gum)	acute							X
1238	Ovid Technologies	Ovid MEDLINE(R)	2349932	Effect of drinking soda sweetened with aspartame or high-fructose corn syrup on food intake and body weight.	American Journal of Clinical Nutrition. 51(6):963-9, 1990 Jun.	Tordoff MG Alleva AM	Tordoff, M G Alleva, A M	Clinical Trial Controlled Clinical Trial Journal Article Research Support, U.S. Gov't, Non-P.H.S.		aspartame soda	HFCS-soda	3 weeks				X			X
1239	Ovid Technologies	Ovid MEDLINE(R)	2347957	The neuropsychiatric effects of aspartame in normal volunteers.	Journal of Clinical Pharmacology. 30(5):454-60, 1990 May.	Lapierre KA Greenblatt DJ Goddard JE Harmatz JS Shader RI	Lapierre, K A Greenblatt, D J Goddard, J E Harmatz, J S Shader, R I	Clinical Trial Journal Article Randomized Controlled Trial Research Support, Non-U.S. Gov't Research Support, U.S. Gov't, P.H.S.		aspartame (capsule)	placebo	acute	X							X			X (mood, plasma concentrations of PHE)
1241	Ovid Technologies	Ovid MEDLINE(R)	2303661	Aspartame- or sugar-sweetened beverages: effects on mood in young women.	Journal of the American Dietetic Association. 90(2):250-4, 1990 Feb.	Pivonka EE Grunewald KK	Pivonka, E E Grunewald, K K	Journal Article		aspartame	water, sugar	acute											X (mood)	NO FULL TEXT
1242	Ovid Technologies	Ovid MEDLINE(R)	2236270	Effects of drinks sweetened with sucrose or aspartame on hunger, thirst and food intake in men.	Physiology & Behavior. 48(1):19-26, 1990 Jul.	Rolls BJ Kim S Fedoroff IC	Rolls, B J Kim, S Fedoroff, I C	Journal Article Research Support, U.S. Gov't, P.H.S.		aspartame	sucrose	acute							X
1246	Ovid Technologies	Ovid MEDLINE(R)	2197852	Effect of sucrose on the metabolic disposition of aspartame.	American Journal of Clinical Nutrition. 52(2):335-41, 1990 Aug.	Stegink LD Brummel MC Persoon TJ Filer LJ Jr Bell EF Ziegler EE	Stegink, L D Brummel, M C Persoon, T J Filer, L J Jr Bell, E F Ziegler, E E	Clinical Trial Controlled Clinical Trial Journal Article Research Support, Non-U.S. Gov't Research Support, U.S. Gov't, P.H.S.		aspartame	asp +Sucrose	acute											plasma concentration of amino acids	TOXICOLOGY?
1247	Ovid Technologies	Ovid MEDLINE(R)	2182973	Aspartame ingestion with and without carbohydrate in phenylketonuric and normal subjects: effect on plasma concentrations of amino acids, glucose, and insulin.	Metabolism: Clinical & Experimental. 39(4):391-6, 1990 Apr.	Wolf-Novak LC Stegink LD Brummel MC Persoon TJ Filer LJ Jr Bell EF Ziegler EE Krause WL	Wolf-Novak, L C Stegink, L D Brummel, M C Persoon, T J Filer, L J Jr Bell, E F Ziegler, E E Krause, W L	Comparative Study Journal Article Research Support, Non-U.S. Gov't Research Support, U.S. Gov't, P.H.S.		aspartame	CHO, aspa + CHO	acute	blood glucose ,insulin, PHE plasma							X			Plasma concentration of amino acids
1248	Ovid Technologies	Ovid MEDLINE(R)	2178391	Comparative effects of fructose, aspartame, glucose, and water preloads on calorie and macronutrient intake.	American Journal of Clinical Nutrition. 51(3):428-35, 1990 Mar.	Rodin J	Rodin, J	Clinical Trial Comparative Study Journal Article Randomized Controlled Trial Research Support, Non-U.S. Gov't Research Support, U.S. Gov't, P.H.S.		aspartame	fructose, sucrose, water	acute		X					X	X
1252	Ovid Technologies	Ovid MEDLINE(R)	1694294	Aspartame: effects on learning, behavior, and mood.	Pediatrics. 86(1):75-83, 1990 Jul.	Saravis S Schachar R Zlotkin S Leiter LA Anderson GH	Saravis, S Schachar, R Zlotkin, S Leiter, L A Anderson, G H	Clinical Trial Comparative Study Controlled Clinical Trial Journal Article Research Support, Non-U.S. Gov't		aspartame	sucrose	acute	X										X (mood)	NO FULL TEXT
1253	Ovid Technologies	Ovid MEDLINE(R)	2923074	Aspartame and its constituent amino acids: effects on prolactin, cortisol, growth hormone, insulin, and glucose in normal humans.	American Journal of Clinical Nutrition. 49(3):427-32, 1989 Mar.	Carlson HE Shah JH	Carlson, H E Shah, J H	Journal Article Research Support, Non-U.S. Gov't Research Support, U.S. Gov't, Non-P.H.S.		aspartame	aspartic acid, Phe	acute								X			Hormones (prolactin, cortisol, growth hormone)
1254	Ovid Technologies	Ovid MEDLINE(R)	2913236	Effects of aspartame and carbohydrate administration on human and rat plasma large neutral amino acid levels and rat brain amino acid and monoamine levels.	Journal of Nutrition. 119(1):75-81, 1989 Jan.	Romano M Casacci F De Marchi F Pacei T Esteve A Lomuscio G Mennini T Salmona M	Romano, M Casacci, F De Marchi, F Pacei, T Esteve, A Lomuscio, G Mennini, T Salmona, M	Journal Article		aspartame + low CHO meal	aspartame + high CHO meal	acute											plasma concentration of amino acids	TOXICOLOGY?
1255	Ovid Technologies	Ovid MEDLINE(R)	2909831	Repeated ingestion of aspartame-sweetened beverage: effect on plasma amino acid concentrations in individuals heterozygous for phenylketonuria.	Metabolism: Clinical & Experimental. 38(1):78-84, 1989 Jan.	Stegink LD Filer LJ Jr Baker GL Bell EF Ziegler EE Brummel MC Krause WL	Stegink, L D Filer, L J Jr Baker, G L Bell, E F Ziegler, E E Brummel, M C Krause, W L	Clinical Trial Journal Article Randomized Controlled Trial Research Support, Non-U.S. Gov't Research Support, U.S. Gov't, P.H.S.		aspartame	unsweetened beverager	acute											plasma concentration of amino acids	TOXICOLOGY?
1258	Ovid Technologies	Ovid MEDLINE(R)	2813533	Separating the actions of sweetness and calories: effects of saccharin and carbohydrates on hunger and food intake in human subjects.	Physiology & Behavior. 45(6):1093-9, 1989 Jun.	Rogers PJ Blundell JE	Rogers, P J Blundell, J E	Journal Article Research Support, Non-U.S. Gov't		yoghurt saccharin	yoghurt glucose, plain yoghurt	acute							X
1261	Ovid Technologies	Ovid MEDLINE(R)	2802596	Aspartame: effect on lunch-time food intake, appetite and hedonic response in children.	Appetite. 13(2):93-103, 1989 Oct.	Anderson GH Saravis S Schacher R Zlotkin S Leiter LA	Anderson, G H Saravis, S Schacher, R Zlotkin, S Leiter, L A	Comparative Study Journal Article Research Support, Non-U.S. Gov't		aspartame	sucrose	acute							X
1264	Ovid Technologies	Ovid MEDLINE(R)	2756027	Children's food intake following drinks sweetened with sucrose or aspartame: time course effects.	Physiology & Behavior. 45(2):387-95, 1989 Feb.	Birch LL McPhee L Sullivan S	Birch, L L McPhee, L Sullivan, S	Clinical Trial Controlled Clinical Trial Journal Article Research Support, Non-U.S. Gov't Research Support, U.S. Gov't, P.H.S.		aspartame	sucrose, asp +maltodextrin	acute							X
1267	Ovid Technologies	Ovid MEDLINE(R)	2707117	Hyperglycemic effect of sucrose ingestion in IDDM patients controlled by artificial pancreas.	Diabetes Care. 12(4):296-8, 1989 Apr.	Forlani G Galuppi V Santacroce G Braione AF Giangiulio S Ciavarella A Vannini P	Forlani, G Galuppi, V Santacroce, G Braione, A F Giangiulio, S Ciavarella, A Vannini, P	Clinical Trial Journal Article Randomized Controlled Trial		saccharin (+meal)	sucrose (+meal)	acute								X
1270	Ovid Technologies	Ovid MEDLINE(R)	2672774	Metabolic effects of adding sucrose and aspartame to the diet of subjects with noninsulin-dependent diabetes mellitus.	American Journal of Clinical Nutrition. 50(3):474-8, 1989 Sep.	Colagiuri S Miller JJ Edwards RA	Colagiuri, S Miller, J J Edwards, R A	Clinical Trial Controlled Clinical Trial Journal Article Research Support, Non-U.S. Gov't		aspartame	sucrose	acute		X						X
1273	Ovid Technologies	Ovid MEDLINE(R)	2659302	Effect of sucrose-containing snacks on blood glucose control.	Diabetes Care. 12(6):423-6, 1989 Jun.	Wise JE Keim KS Huisinga JL Willmann PA	Wise, J E Keim, K S Huisinga, J L Willmann, P A	Clinical Trial Comparative Study Controlled Clinical Trial Journal Article Research Support, Non-U.S. Gov't		aspartame snacks	sucrose snacks	acute								X
1294	Ovid Technologies	Ovid MEDLINE(R)	3343933	Repeated ingestion of aspartame-sweetened beverage: effect on plasma amino acid concentrations in normal adults.	Metabolism: Clinical & Experimental. 37(3):246-51, 1988 Mar.	Stegink LD Filer LJ Jr Baker GL	Stegink, L D Filer, L J Jr Baker, G L	Clinical Trial Journal Article Randomized Controlled Trial Research Support, Non-U.S. Gov't		aspartame	unsweetened beverage	acute											plasma concentration of amino acids	TOXICOLOGICAL>
1298	Ovid Technologies	Ovid MEDLINE(R)	3200909	Uncoupling sweet taste and calories: comparison of the effects of glucose and three intense sweeteners on hunger and food intake.	Physiology & Behavior. 43(5):547-52, 1988.	Rogers PJ Carlyle JA Hill AJ Blundell JE	Rogers, P J Carlyle, J A Hill, A J Blundell, J E	Comparative Study Journal Article		aspartame , saccharin, ace-K	glucoe, water	acute							X
1300	Ovid Technologies	Ovid MEDLINE(R)	3190220	An evaluation of the effect of aspartame on weight loss.	Appetite. 11 Suppl 1:73-84, 1988.	Kanders BS Lavin PT Kowalchuk MB Greenberg I Blackburn GL	Kanders, B S Lavin, P T Kowalchuk, M B Greenberg, I Blackburn, G L	Clinical Trial Journal Article Randomized Controlled Trial Research Support, Non-U.S. Gov't Research Support, U.S. Gov't, P.H.S.		diet + asparatme	diet only	12-week				X								NO FULL TEXT FOUND
1302	Ovid Technologies	Ovid MEDLINE(R)	3190218	Comparison of the effects of aspartame and sucrose on appetite and food intake.	Appetite. 11 Suppl 1:62-7, 1988.	Rolls BJ Hetherington M Laster LJ	Rolls, B J Hetherington, M Laster, L J	Comparative Study Journal Article	Click here for full text options	aspartame (pudding or jello)	sucrose products	acute							X					NO FULL TEXT FOUND
1309	Ovid Technologies	Ovid MEDLINE(R)	3046854	Response to single dose of aspartame or saccharin by NIDDM patients.	Diabetes Care. 11(3):230-4, 1988 Mar.	Horwitz DL McLane M Kobe P	Horwitz, D L McLane, M Kobe, P	Clinical Trial Journal Article Randomized Controlled Trial Research Support, Non-U.S. Gov't	Click here for full text options	aspartame, saccharin	unsweeteend preload	acute								X
1314	Ovid Technologies	Ovid MEDLINE(R)	3674234	Effects of sugar and aspartame on aggression and activity in children.	American Journal of Psychiatry. 144(11):1487-90, 1987 Nov.	Kruesi MJ Rapoport JL Cummings EM Berg CJ Ismond DR Flament M Yarrow M Zahn-Waxler C	Kruesi, M J Rapoport, J L Cummings, E M Berg, C J Ismond, D R Flament, M Yarrow, M Zahn-Waxler, C	Clinical Trial Controlled Clinical Trial Journal Article	Click here for full text options	aspartame, saccharin	glucose, sucrose	acute	children's aggressive behavior X
1317	Ovid Technologies	Ovid MEDLINE(R)	3657889	Aspartame and susceptibility to headache.	New England Journal of Medicine. 317(19):1181-5, 1987 Nov 05.	Schiffman SS Buckley CE 3rd Sampson HA Massey EW Baraniuk JN Follett JV Warwick ZS	Schiffman, S S Buckley, C E 3rd Sampson, H A Massey, E W Baraniuk, J N Follett, J V Warwick, Z S	Clinical Trial Controlled Clinical Trial Journal Article Research Support, Non-U.S. Gov't Research Support, U.S. Gov't, P.H.S.	Click here for full text options	aspartame	placebo												X (headache)
1321	Ovid Technologies	Ovid MEDLINE(R)	3575461	Phenylalanine and aspartame fail to alter feeding behavior, mood and arousal in men.	Physiology & Behavior. 39(2):247-53, 1987.	Ryan-Harshman M Leiter LA Anderson GH	Ryan-Harshman, M Leiter, L A Anderson, G H	Journal Article Research Support, Non-U.S. Gov't	Click here for full text options	aspartame	phenylalanine, alanine	acute							X				X (mood, arousal)
1329	Ovid Technologies	Ovid MEDLINE(R)	3298939	Cephalic phase metabolic responses in normal weight adults.	Metabolism: Clinical & Experimental. 36(8):721-5, 1987 Aug.	Bruce DG Storlien LH Furler SM Chisholm DJ	Bruce, D G Storlien, L H Furler, S M Chisholm, D J	Journal Article Research Support, Non-U.S. Gov't	Click here for full text options	aspartame	tease-feeding only	acute								X glucose, insulin C-peptide (cephalic phase)
1334	Ovid Technologies	Ovid MEDLINE(R)	2890728	Aspartame-sweetened beverage: effect on plasma amino acid concentrations in normal adults and adults heterozygous for phenylketonuria.	Journal of Nutrition. 117(11):1989-95, 1987 Nov.	Stegink LD Wolf-Novak LC Filer LJ Jr Bell EF Ziegler EE Krause WL Brummel MC	Stegink, L D Wolf-Novak, L C Filer, L J Jr Bell, E F Ziegler, E E Krause, W L Brummel, M C	Clinical Trial Journal Article Randomized Controlled Trial Research Support, Non-U.S. Gov't	Click here for full text options	aspartame	unsweetened beverage	acute											plasma concentration of amino acids	TOXICOLOGY??
1345	Ovid Technologies	Ovid MEDLINE(R)	3522147	Glucose tolerance, blood lipid, insulin and glucagon concentration after single or continuous administration of aspartame in diabetics.	Diabetes Research & Clinical Practice. 2(1):23-7, 1986 Apr.	Okuno G Kawakami F Tako H Kashihara T Shibamoto S Yamazaki T Yamamoto K Saeki M	Okuno, G Kawakami, F Tako, H Kashihara, T Shibamoto, S Yamazaki, T Yamamoto, K Saeki, M	Journal Article	Click here for full text options	aspartame	glucose	acute + 2 weeks		X						X
1347	Ovid Technologies	Ovid MEDLINE(R)	2980843	Double-blind challenge studies of behavioral and cognitive effects of sucrose-aspartame ingestion in normal children.	Nutrition Reviews. 44 Suppl:144-50, 1986 May.	Ferguson HB Stoddart C Simeon JG	Ferguson, H B Stoddart, C Simeon, J G	Clinical Trial Journal Article Randomized Controlled Trial Research Support, Non-U.S. Gov't	Click here for full text options	aspartame	sucrose		X (children)
1348	Ovid Technologies	Ovid MEDLINE(R)	2871354	Paradoxical effects of an intense sweetener (aspartame) on appetite.	Lancet. 1(8489):1092-3, 1986 May 10.	Blundell JE Hill AJ	Blundell, J E Hill, A J	Clinical Trial Comparative Study Controlled Clinical Trial Letter	Click here for full text options	aspartame	glucose								X
1357	Ovid Technologies	Ovid MEDLINE(R)	3908628	Effects of aspartame on diabetic rats and diabetic patients.	Journal of Nutritional Science & Vitaminology. 31(5):533-40, 1985 Oct.	Shigeta H Yoshida T Nakai M Mori H Kano Y Nishioka H Kajiyama S Kitagawa Y Kanatsuna T Kondo M et al	Shigeta, H Yoshida, T Nakai, M Mori, H Kano, Y Nishioka, H Kajiyama, S Kitagawa, Y Kanatsuna, T Kondo, M	Journal Article	Click here for full text options	aspartame	glucose	acute								X
1359	Ovid Technologies	Ovid MEDLINE(R)	3902420	Aspartame use by persons with diabetes.	Diabetes Care. 8(5):415-7, 1985 Sep-Oct.	Nehrling JK Kobe P McLane MP Olson RE Kamath S Horwitz DL	Nehrling, J K Kobe, P McLane, M P Olson, R E Kamath, S Horwitz, D L	Clinical Trial Journal Article Randomized Controlled Trial Research Support, Non-U.S. Gov't	Click here for full text options	aspartame capsules	placebo capsules	18 wk								X			X (adverse events)
1385	Ovid Technologies	Ovid MEDLINE(R)	6886827	Plasma amino acid concentrations in normal adults fed meals with added monosodium L-glutamate and aspartame.	Journal of Nutrition. 113(9):1851-60, 1983 Sep.	Stegink LD Filer LJ Jr Baker GL	Stegink, L D Filer, L J Jr Baker, G L	Comparative Study Journal Article	Click here for full text options	aspartame	monosodium L-glutamate	acute											plasma concentration of amino acids	TOXICOLOGY??
1389	Ovid Technologies	Ovid MEDLINE(R)	6836034	Effects of sweetness perception and caloric value of a preload on short term intake.	Physiology & Behavior. 30(1):1-9, 1983 Jan.	Brala PM Hagen RL	Brala, P M Hagen, R L	Journal Article	Click here for full text options	aspartame	sucrose	acute							X
1393	Ovid Technologies	Ovid MEDLINE(R)	6624769	Diet-induced changes in serum transaminase and triglyceride levels in healthy adult men. Role of sucrose and excess calories.	American Journal of Medicine. 75(4):624-30, 1983 Oct.	Porikos KP Van Itallie TB	Porikos, K P Van Itallie, T B	Comparative Study Journal Article Research Support, Non-U.S. Gov't Research Support, U.S. Gov't, P.H.S.	Click here for full text options	aspartame diluted diet	sucrose diet (excess calories)	12 days		X									X (SGPT, SGOT)
1397	Ovid Technologies	Ovid MEDLINE(R)	6135765	Effect of aspartame loading on plasma and erythrocyte free amino acid concentrations in one-year-old infants.	Journal of Nutrition. 113(8):1591-9, 1983 Aug.	Filer LJ Jr Baker GL Stegink LD	Filer, L J Jr Baker, G L Stegink, L D	Journal Article Research Support, Non-U.S. Gov't	Click here for full text options	aspartame	noc control	acute											plasma concentration of amino acids	TOXICOLOGY??
1404	Ovid Technologies	Ovid MEDLINE(R)	7146134	Caloric regulation in normal-weight men maintained on a palatable diet of conventional foods.	Physiology & Behavior. 29(2):293-300, 1982 Aug.	Porikos KP Hesser MF van Itallie TB	Porikos, K P Hesser, M F van Itallie, T B	Journal Article Research Support, Non-U.S. Gov't Research Support, U.S. Gov't, P.H.S.	Click here for full text options	aspartame	sucrose	24 days							X
1419	Ovid Technologies	Ovid MEDLINE(R)	7282615	Effect of aspartame and sucrose loading in glutamate-susceptible subjects.	American Journal of Clinical Nutrition. 34(9):1899-905, 1981 Sep.	Stegink LD Filer LJ Jr Baker GL	Stegink, L D Filer, L J Jr Baker, G L	Clinical Trial Journal Article Randomized Controlled Trial Research Support, Non-U.S. Gov't	Click here for full text options	aspartame	sucrose												glutamate-response symptoms	TOXICOLOGY??
1423	Ovid Technologies	Ovid MEDLINE(R)	7230277	Plasma and erythrocyte concentrations of free amino acids in adult humans administered abuse doses of aspartame.	Journal of Toxicology & Environmental Health. 7(2):291-305, 1981 Feb.	Stegink LD Filer LJ Jr Baker GL	Stegink, L D Filer, L J Jr Baker, G L	Journal Article Research Support, Non-U.S. Gov't	Click here for full text options	aspartame (doses)	no	acute											plasma and erythrocyte concentration of amino acids	TOXICOLOGY??
1424	Ovid Technologies	Ovid MEDLINE(R)	7230276	Blood methanol concentrations in normal adult subjects administered abuse doses of aspartame.	Journal of Toxicology & Environmental Health. 7(2):281-90, 1981 Feb.	Stegink LD Brummel MC McMartin K Martin-Amat G Filer LJ Jr Baker GL Tephly TR	Stegink, L D Brummel, M C McMartin, K Martin-Amat, G Filer, L J Jr Baker, G L Tephly, T R	Journal Article Research Support, Non-U.S. Gov't Research Support, U.S. Gov't, P.H.S.	Click here for full text options	aspartame (doses)	no	acute											methanol concentration	TOXICOLOGY??
1463	Ovid Technologies	Ovid MEDLINE(R)	910740	Effect of covert nutritive dilution on the spontaneous food intake of obese individuals: a pilot study.	American Journal of Clinical Nutrition. 30(10):1638-44, 1977 Oct.	Porikos KP Booth G Van Itallie TB	Porikos, K P Booth, G Van Itallie, T B	Journal Article Research Support, U.S. Gov't, P.H.S.	Click here for full text options	aspartame-diet	sucrose diet	15 days							X
1464	Ovid Technologies	Ovid MEDLINE(R)	903828	Effect of aspartame and aspartate loading upon plasma and erythrocyte free amino acid levels in normal adult volunteers.	Journal of Nutrition. 107(10):1837-45, 1977 Oct.	Stegink LD Filer LJ Jr Baker GL	Stegink, L D Filer, L J Jr Baker, G L	Journal Article	Click here for full text options	aspartame	aspartate	acute											plasma and erythrocyte concentrations of amino acids	TOXICOLOGY??
1488	Ovid Technologies	Ovid MEDLINE(R)	1011296	Administration of aspartame in non-insulin-dependent diabetics.	Journal of Toxicology & Environmental Health. 2(2):429-39, 1976 Nov.	Stern SB Bleicher SJ Flores A Gombos G Recitas D Shu J	Stern, S B Bleicher, S J Flores, A Gombos, G Recitas, D Shu, J	Clinical Trial Controlled Clinical Trial Journal Article	Click here for full text options	aspartame		acute								X			intolerance, plasma PHE levels,
1492	Ovid Technologies	Ovid MEDLINE(R)	796476	Effects of aspartame in young persons during weight reduction.	Journal of Toxicology & Environmental Health. 2(2):417-28, 1976 Nov.	Knopp RH Brandt K Arky RA	Knopp, R H Brandt, K Arky, R A	Clinical Trial Journal Article Randomized Controlled Trial Research Support, U.S. Gov't, Non-P.H.S. Research Support, U.S. Gov't, P.H.S.	Click here for full text options	aspartame casules	lactose capsules	13-wk		X		X				X			X
1495	Ovid Technologies	Ovid MEDLINE(R)	137987	Use of aspartame by apparently healthy children and adolescents.	Journal of Toxicology & Environmental Health. 2(2):401-15, 1976 Nov.	Frey GH	Frey, G H	Clinical Trial Comparative Study Journal Article Randomized Controlled Trial	Click here for full text options	aspartame	sucrose	13 weeks											Other (liver, renal, hematological, plasma amino acid conevntr)	TOXICOLOGY??

## Sheet: Ace-K
ORN	VN	DB	UI	TI	SO	AU	FA	PT		sweetener	control	duration	Behavior/Cognition	Blood lipids	Blood pressure	Body weight	Brain function (imaging)	Dental caries	Energy intake/Appetite	Glycemia	Gut hormones	Gut microbiota	Other
85	Ovid Technologies	Ovid MEDLINE(R)	31411376	Effect of Meal Acceptability on Postprandial Appetite Scores and Hormones of Male Participants with Varied Adiposity.	Obesity. 27(10):1627-1633, 2019 10.	El Helou N Obeid OA Olabi A	El Helou, Nehmat Obeid, Omar A Olabi, Ammar	Journal Article Randomized Controlled Trial Research Support, Non-U.S. Gov't		ace-K (but as secondary intervention/ meal acceptability was the primary comparison)	regular custard	acute							X	X	X
202	Ovid Technologies	Ovid MEDLINE(R)	29722834	Effects of caloric and noncaloric sweeteners on antroduodenal motility, gastrointestinal hormone secretion and appetite-related sensations in healthy subjects.	American Journal of Clinical Nutrition. 107(5):707-716, 2018 05 01.	Meyer-Gerspach AC Biesiekierski JR Deloose E Clevers E Rotondo A Rehfeld JF Depoortere I Van Oudenhove L Tack J	Meyer-Gerspach, Anne Christin Biesiekierski, Jessica R Deloose, Eveline Clevers, Egbert Rotondo, Alessandra Rehfeld, Jens F Depoortere, Inge Van Oudenhove, Lukas Tack, Jan	Journal Article Randomized Controlled Trial Research Support, Non-U.S. Gov't		ace-K	glucose, fructose	acute							X		X		X (GI motility)
267	Ovid Technologies	Ovid MEDLINE(R)	29281722	Cortical representation of different taste modalities on the gustatory cortex: A pilot study.	PLoS ONE [Electronic Resource]. 12(12):e0190164, 2017.	Prinster A Cantone E Verlezza V Magliulo M Sarnelli G Iengo M Cuomo R Di Salle F Esposito F	Prinster, Anna Cantone, Elena Verlezza, Viviana Magliulo, Mario Sarnelli, Giovanni Iengo, Maurizio Cuomo, Rosario Di Salle, Francesco Esposito, Fabrizio	Journal Article Research Support, Non-U.S. Gov't		ace-K	water	acute					X
572	Ovid Technologies	Ovid MEDLINE(R)	24595225	Non-nutritive sweeteners: no class effect on the glycaemic or appetite responses to ingested glucose.	European Journal of Clinical Nutrition. 68(5):629-31, 2014 May.	Bryant CE Wasse LK Astbury N Nandra G McLaughlin JT	Bryant, C E Wasse, L K Astbury, N Nandra, G McLaughlin, J T	Journal Article Research Support, Non-U.S. Gov't	Click here for full text options	aspartame, ace-K, saccharin	OGTT plain	acute							X	X
606	Ovid Technologies	Ovid MEDLINE(R)	24265374	Artificial sweeteners have no effect on gastric emptying, glucagon-like peptide-1, or glycemia after oral glucose in healthy humans.	Diabetes Care. 36(12):e202-3, 2013 Dec.	Wu T Bound MJ Standfield SD Bellon M Young RL Jones KL Horowitz M Rayner CK	Wu, Tongzhi Bound, Michelle J Standfield, Scott D Bellon, Max Young, Richard L Jones, Karen L Horowitz, Michael Rayner, Christopher K	Letter Research Support, Non-U.S. Gov't	Click here for full text options	sucralose, ace-K, sucralose + ace-K (+OGTT)	water (+OGTT)	acute								X	X
731	Ovid Technologies	Ovid MEDLINE(R)	21255472	Effects of carbohydrate sugars and artificial sweeteners on appetite and the secretion of gastrointestinal satiety peptides.	British Journal of Nutrition. 105(9):1320-8, 2011 May.	Steinert RE Frey F Topfer A Drewe J Beglinger C	Steinert, Robert E Frey, Florian Topfer, Antonia Drewe, Jurgen Beglinger, Christoph	Journal Article Randomized Controlled Trial Research Support, Non-U.S. Gov't	Click here for full text options	aspartame, ace-K, sucralose	glucose, fructose	acute							X	X	X

## Sheet: Saccharin
ORN	VN	DB	UI	TI	SO	AU	FA	PT		sweetener	control	duration	Behavior/Cognition	Blood lipids	Blood pressure	Body weight	Brain function (imaging)	Dental caries	Energy intake/Appetite	Glycemia	Gut hormones	Gut microbiota	Other
3	Ovid Technologies	Ovid MEDLINE(R)	33431052	High-dose saccharin supplementation does not induce gut microbiota changes or glucose intolerance in healthy humans and mice.	Microbiome. 9(1):11, 2021 01 12.	Serrano J Smith KR Crouch AL Sharma V Yi F Vargova V LaMoia TE Dupont LM Serna V Tang F Gomes-Dias L Blakeslee JJ Hatzakis E Peterson SN Anderson M Pratley RE Kyriazis GA	Serrano, Joan Smith, Kathleen R Crouch, Audra L Sharma, Vandana Yi, Fanchao Vargova, Veronika LaMoia, Traci E Dupont, Lydia M Serna, Vanida Tang, Fenfen Gomes-Dias, Laisa Blakeslee, Joshua J Hatzakis, Emmanuel Peterson, Scott N Anderson, Matthew Pratley, Richard E Kyriazis, George A	Journal Article Randomized Controlled Trial Research Support, N.I.H., Extramural Research Support, Non-U.S. Gov't Research Support, U.S. Gov't, Non-P.H.S. Video-Audio Media		saccharin	capsules - placebo	2 weeks								X	X	X
	Ovid Technologies	Ovid MEDLINE(R)	30997499	A randomized controlled trial contrasting the effects of 4 low-calorie sweeteners and sucrose on body weight in adults with overweight or obesity.	American Journal of Clinical Nutrition. 109(5):1288-1301, 2019 05 01.	Higgins KA Mattes RD	Higgins, Kelly A Mattes, Richard D	Comparative Study Journal Article Randomized Controlled Trial Research Support, U.S. Gov't, Non-P.H.S.		sucralose, aspartame, saccharin, reb A	sucrose	12 weeks				X			X	X
157	Ovid Technologies	Ovid MEDLINE(R)	30586867	Taste Perception and Caffeine Consumption: An fMRI Study.	Nutrients. 11(1), 2018 Dec 24.	Gramling L Kapoulea E Murphy C	Gramling, Laura Kapoulea, Eleni Murphy, Claire	Journal Article		saccharin	sucrose	acute					X (taste processing and caffeine consumption)
325	Ovid Technologies	Ovid MEDLINE(R)	28251932	Inhibition of sweet chemosensory receptors alters insulin responses during glucose ingestion in healthy adults: a randomized crossover interventional study.	American Journal of Clinical Nutrition. 105(4):1001-1009, 2017 04.	Karimian Azari E Smith KR Yi F Osborne TF Bizzotto R Mari A Pratley RE Kyriazis GA	Karimian Azari, Elnaz Smith, Kathleen R Yi, Fanchao Osborne, Timothy F Bizzotto, Roberto Mari, Andrea Pratley, Richard E Kyriazis, George A	Controlled Clinical Trial Journal Article		saccharin	water	acute								X	X
349	Ovid Technologies	Ovid MEDLINE(R)	27794193	Saccharin increases perception of bladder filling in a forced diuresis experiment.	Neurourology & Urodynamics. 36(5):1363-1368, 2017 Jun.	Bakali E Hong J Gillespie J Tincello D	Bakali, Evangelia Hong, Jennifer Gillespie, James Tincello, Douglas	Journal Article Randomized Controlled Trial		saccharin	water	acute											X (perception of bladder filling)
537	Ovid Technologies	Ovid MEDLINE(R)	25231862	Artificial sweeteners induce glucose intolerance by altering the gut microbiota.	Nature. 514(7521):181-6, 2014 Oct 09.	Suez J Korem T Zeevi D Zilberman-Schapira G Thaiss CA Maza O Israeli D Zmora N Gilad S Weinberger A Kuperman Y Harmelin A Kolodkin-Gal I Shapiro H Halpern Z Segal E Elinav E	Suez, Jotham Korem, Tal Zeevi, David Zilberman-Schapira, Gili Thaiss, Christoph A Maza, Ori Israeli, David Zmora, Niv Gilad, Shlomit Weinberger, Adina Kuperman, Yael Harmelin, Alon Kolodkin-Gal, Ilana Shapiro, Hagit Halpern, Zamir Segal, Eran Elinav, Eran	Journal Article Research Support, Non-U.S. Gov't		saccharin	no control	7 days								X		X
572	Ovid Technologies	Ovid MEDLINE(R)	24595225	Non-nutritive sweeteners: no class effect on the glycaemic or appetite responses to ingested glucose.	European Journal of Clinical Nutrition. 68(5):629-31, 2014 May.	Bryant CE Wasse LK Astbury N Nandra G McLaughlin JT	Bryant, C E Wasse, L K Astbury, N Nandra, G McLaughlin, J T	Journal Article Research Support, Non-U.S. Gov't		aspartame, ace-K, saccharin	OGTT plain	acute							X	X
673	Ovid Technologies	Ovid MEDLINE(R)	22583859	Altered processing of sweet taste in the brain of diet soda drinkers.	Physiology & Behavior. 107(4):560-7, 2012 Nov 05.	Green E Murphy C	Green, Erin Murphy, Claire	Journal Article Research Support, N.I.H., Extramural		saccharin	sucrose	acute					X
683	Ovid Technologies	Ovid MEDLINE(R)	22487250	Near-infrared imaging of the effects of glucose ingestion and regulation on prefrontal activation during dual-task execution in healthy fasting older adults.	Behavioural Brain Research. 232(1):137-47, 2012 Jun 15.	Gagnon C Desjardins-Crepeau L Tournier I Desjardins M Lesage F Greenwood CE Bherer L	Gagnon, Christine Desjardins-Crepeau, Laurence Tournier, Isabelle Desjardins, Michele Lesage, Frederic Greenwood, Carol E Bherer, Louis	Journal Article Research Support, Non-U.S. Gov't		saccharin (as control)	glucose	acute	X				X
728	Ovid Technologies	Ovid MEDLINE(R)	21420439	Glucose regulation is associated with cognitive performance in young nondiabetic adults.	Behavioural Brain Research. 222(1):81-8, 2011 Sep 12.	Messier C Awad-Shimoon N Gagnon M Desrochers A Tsiakas M	Messier, Claude Awad-Shimoon, Nesrine Gagnon, Michele Desrochers, Alain Tsiakas, Maria	Journal Article Research Support, Non-U.S. Gov't		saccharin (control)	glucose	acute	X							X
729	Ovid Technologies	Ovid MEDLINE(R)	21335014	Glucose administration enhances fMRI brain activation and connectivity related to episodic memory encoding for neutral and emotional stimuli.	Neuropsychologia. 49(5):1052-1066, 2011 Apr.	Parent MB Krebs-Kraft DL Ryan JP Wilson JS Harenski C Hamann S	Parent, Marise B Krebs-Kraft, Desiree L Ryan, John P Wilson, Jennifer S Harenski, Carla Hamann, Stephan	Journal Article Research Support, U.S. Gov't, Non-P.H.S.		saccharin (control)	glucose	acute	X				X			X
792	Ovid Technologies	Ovid MEDLINE(R)	19535679	Sweetness and bitterness taste of meals per se does not mediate gastric emptying in humans.	American Journal of Physiology - Regulatory Integrative & Comparative Physiology. 297(3):R632-9, 2009 Sep.	Little TJ Gupta N Case RM Thompson DG McLaughlin JT	Little, Tanya J Gupta, Nili Case, R Maynard Thompson, David G McLaughlin, John T	Comparative Study Journal Article Randomized Controlled Trial Research Support, Non-U.S. Gov't		aspartame, saccharin	glucose	acute							X				X (gastric emptying)
798	Ovid Technologies	Ovid MEDLINE(R)	19237430	Carbohydrate sensing in the human mouth: effects on exercise performance and brain activity.	Journal of Physiology. 587(Pt 8):1779-94, 2009 Apr 15.	Chambers ES Bridge MW Jones DA	Chambers, E S Bridge, M W Jones, D A	Journal Article		saccharin	glucose	Acute					X
814	Ovid Technologies	Ovid MEDLINE(R)	19007893	Cortical activation in response to pure taste stimuli during the physiological states of hunger and satiety.	Neuroimage. 44(3):1008-21, 2009 Feb 01.	Haase L Cerf-Ducastel B Murphy C	Haase, Lori Cerf-Ducastel, Barbara Murphy, Claire	Journal Article Research Support, N.I.H., Extramural		Saccharin	Sucrose	acute					X
825	Ovid Technologies	Ovid MEDLINE(R)	18556090	Cephalic phase insulin release in healthy humans after taste stimulation?.	Appetite. 51(3):622-7, 2008 Nov.	Just T Pau HW Engel U Hummel T	Just, Tino Pau, Hans Wilhelm Engel, Ulrike Hummel, Thomas	Journal Article Randomized Controlled Trial		saccharin	sucrose	acute								X (CPIR)
879	Ovid Technologies	Ovid MEDLINE(R)	17384340	Orange juice or fructose intake does not induce oxidative and inflammatory response.	Diabetes Care. 30(6):1406-11, 2007 Jun.	Ghanim H Mohanty P Pathak R Chaudhuri A Sia CL Dandona P	Ghanim, Husam Mohanty, Priya Pathak, Ram Chaudhuri, Ajay Sia, Chang Ling Dandona, Paresh			saccharin	fructose, orange juice	acute											X (oxidative and inflammatory response)
939	Ovid Technologies	Ovid MEDLINE(R)	15607689	Medial temporal and prefrontal lobe activation during verbal encoding following glucose ingestion in schizophrenia: A pilot fMRI study.	Neurobiology of Learning & Memory. 83(1):54-64, 2005 Jan.	Stone WS Thermenos HW Tarbox SI Poldrack RA Seidman LJ	Stone, William S Thermenos, Heidi W Tarbox, Sarah I Poldrack, Russell A Seidman, Larry J	Clinical Trial Controlled Clinical Trial Journal Article Research Support, Non-U.S. Gov't Research Support, U.S. Gov't, P.H.S.		saccharin	glucose	acute					X
1031	Ovid Technologies	Ovid MEDLINE(R)	10898554	Food-related sensory stimuli are able to promote pancreatic polypeptide elevation without evident cephalic phase insulin secretion in human obesity.	Hormone & Metabolic Research. 32(6):240-5, 2000 Jun.	Morricone L Bombonato M Cattaneo AG Enrini R Lugari R Zandomenighi R Caviezel F	Morricone, L Bombonato, M Cattaneo, A G Enrini, R Lugari, R Zandomenighi, R Caviezel, F	Journal Article Research Support, Non-U.S. Gov't		saccharin	water	acute								X (CPIR)	X (CP PPR)
1039	Ovid Technologies	Ovid MEDLINE(R)	10690160	The effects of sucrose and maize oil on subsequent food intake and mood.	British Journal of Nutrition. 82(6):447-55, 1999 Dec.	Reid M Hammersley R	Reid, M Hammersley, R	Clinical Trial Comparative Study Journal Article Randomized Controlled Trial Research Support, Non-U.S. Gov't		saccharin	sucrose	acute							X				X (mood)
1130	Ovid Technologies	Ovid MEDLINE(R)	8587947	Effects of carbohydrate intake on subsequent food intake and mood state.	Physiology & Behavior. 58(3):421-7, 1995 Sep.	Reid M Hammersley R	Reid, M Hammersley, R	Clinical Trial Journal Article Randomized Controlled Trial		saccharin as placebo	sucrose	acute							X				X (mood)
1136	Ovid Technologies	Ovid MEDLINE(R)	7652029	Sweet taste: effect on cephalic phase insulin release in men.	Physiology & Behavior. 57(6):1089-95, 1995 Jun.	Teff KL Devine J Engelman K	Teff, K L Devine, J Engelman, K	Clinical Trial Journal Article Research Support, U.S. Gov't, P.H.S.		aspartame, saccharin	sucrose, water	acute								X (CPIR)
1140	Ovid Technologies	Ovid MEDLINE(R)	7491881	Erythrocyte L-aspartyl-L-phenylalanine hydrolase activity and plasma phenylalanine and aspartate concentrations in children consuming diets high in aspartame.	American Journal of Clinical Nutrition. 62(6):1206-11, 1995 Dec.	Stegink LD Lindgren SD Brummel MC Stumbo PJ Wolraich ML	Stegink, L D Lindgren, S D Brummel, M C Stumbo, P J Wolraich, M L	Clinical Trial Controlled Clinical Trial Journal Article Research Support, Non-U.S. Gov't Research Support, U.S. Gov't, P.H.S.		aspartame, saccharin	sucrose	3 weeks each treatments											Erythrocyte L-aspartyl-L-phenylalanine hydrolase activity and plasma phenylalanine and aspartate concentrations	TOXICOLOGY
1146	Ovid Technologies	Ovid MEDLINE(R)	8277950	Effects of diets high in sucrose or aspartame on the behavior and cognitive performance of children.	New England Journal of Medicine. 330(5):301-7, 1994 Feb 03.	Wolraich ML Lindgren SD Stumbo PJ Stegink LD Appelbaum MI Kiritsy MC	Wolraich, M L Lindgren, S D Stumbo, P J Stegink, L D Appelbaum, M I Kiritsy, M C	Clinical Trial Journal Article Randomized Controlled Trial Research Support, Non-U.S. Gov't Research Support, U.S. Gov't, P.H.S.		aspartame, saccharin	sucrose	3 week each treatment	X
1162	Ovid Technologies	Ovid MEDLINE(R)	7979340	The effects of sucrose on everyday eating in normal weight men and women.	Appetite. 22(3):221-31, 1994 Jun.	Reid M Hammersley R	Reid, M Hammersley, R	Clinical Trial Comparative Study Controlled Clinical Trial Journal Article		saccharin	sucrose								X
1211	Ovid Technologies	Ovid MEDLINE(R)	2021127	Effects of consumption of caloric vs noncaloric sweet drinks on indices of hunger and food consumption in normal adults.	American Journal of Clinical Nutrition. 53(5):1159-64, 1991 May.	Canty DJ Chan MM	Canty, D J Chan, M M	Journal Article		aspartame, saccharin	sucrose	acute							X
1309	Ovid Technologies	Ovid MEDLINE(R)	3046854	Response to single dose of aspartame or saccharin by NIDDM patients.	Diabetes Care. 11(3):230-4, 1988 Mar.	Horwitz DL McLane M Kobe P	Horwitz, D L McLane, M Kobe, P	Clinical Trial Journal Article Randomized Controlled Trial Research Support, Non-U.S. Gov't		aspartame, saccharin	unsweeteend preload	acute								X
1311	Ovid Technologies	Ovid MEDLINE(R)	2975554	Sucrose versus saccharin as an added sweetener in non-insulin-dependent diabetes: short- and medium-term metabolic effects.	Diabetic Medicine. 5(7):676-80, 1988 Oct.	Cooper PL Wahlqvist ML Simpson RW	Cooper, P L Wahlqvist, M L Simpson, R W	Clinical Trial Comparative Study Journal Article Randomized Controlled Trial Research Support, Non-U.S. Gov't		saccharin	sucrose, starch	6 weeks		X						X
1314	Ovid Technologies	Ovid MEDLINE(R)	3674234	Effects of sugar and aspartame on aggression and activity in children.	American Journal of Psychiatry. 144(11):1487-90, 1987 Nov.	Kruesi MJ Rapoport JL Cummings EM Berg CJ Ismond DR Flament M Yarrow M Zahn-Waxler C	Kruesi, M J Rapoport, J L Cummings, E M Berg, C J Ismond, D R Flament, M Yarrow, M Zahn-Waxler, C	Clinical Trial Controlled Clinical Trial Journal Article		aspartame, saccharin	glucose, sucrose	acute	children's aggressive behavior X
1388	Ovid Technologies	Ovid MEDLINE(R)	6836093	Lack of mood changes following sucrose loading.	Psychosomatics. 24(2):155-7, 161-2, 1983 Feb.	Brody S Wolitzky DL	Brody, S Wolitzky, D L	Journal Article		saccahrin	sucrose, water	acute											X (mood)
1533	Ovid Technologies	Ovid MEDLINE(R)	15413505	The influence of saccharin on the blood-sugar.	Acta Physiologica Scandinavica. 20(1):33-7, 1950 Feb 20.	JORGENSEN H	JORGENSEN, H	Journal Article		saccharin		acute								X
1534	Ovid Technologies	Ovid MEDLINE(R)	18884294	Failure of oral saccharine to influence blood sugar.	Proceedings of the Society for Experimental Biology & Medicine. 68(3):581, 1948 Jul-Aug.	BUNDE CA LACKEY RW	BUNDE, C A LACKEY, R W	Journal Article		saccharin		acute								X
1536	Ovid Technologies	Ovid MEDLINE(R)	20270716	The influence of oral saccharin on blood sugar.	Proceedings of the Society for Experimental Biology & Medicine. 66(1):175-5, 1947 Oct.	KUN E HORVATH I	KUN, E HORVATH, I	Journal Article		saccharin		acute								X

## Sheet: Monk-fruit
	VN	DB	UI	TI	SO	AU	FA	PT		sweetener	control	duration	Behavior/Cognition	Blood lipids	Blood pressure	Body weight	Brain function (imaging)	Dental caries	Energy intake/Appetite	Glycemia	Gut hormones	Gut microbiota	Other
1	Ovid Technologies	Ovid MEDLINE(R)	28378852	Effects of non-nutritive (artificial vs natural) sweeteners on 24-h glucose profiles.	European Journal of Clinical Nutrition. 71(9):1129-1132, 2017 09.	Tey SL Salleh NB Henry CJ Forde CG	Tey, S L Salleh, N B Henry, C J Forde, C G	Journal Article Randomized Controlled Trial Research Support, Non-U.S. Gov't		aspartame, monk-fruit, stevia	sucrose	acute (1 day)								X
2	Ovid Technologies	Ovid MEDLINE(R)	27956737	Effects of aspartame-, monk fruit-, stevia- and sucrose-sweetened beverages on postprandial glucose, insulin and energy intake.	International Journal of Obesity. 41(3):450-457, 2017 03.	Tey SL Salleh NB Henry J Forde CG	Tey, S L Salleh, N B Henry, J Forde, C G	Comparative Study Journal Article Randomized Controlled Trial Research Support, Non-U.S. Gov't	Click here for full text options	aspartame, monk-fruit stevia	sucrose	acute							X	X

## Sheet: Advantame
	VN	DB	UI	TI	SO	AU	FA	PT		sweetener	control	duration	Behavior/Cognition	Blood lipids	Blood pressure	Body weight	Brain function (imaging)	Dental caries	Energy intake/Appetite	Glycemia	Gut hormones	Gut microbiota	Other
708	Ovid Technologies	Ovid MEDLINE(R)	22036029	Acute and multiple-dose studies to determine the safety, tolerability, and pharmacokinetic profile of advantame in healthy volunteers.	Food & Chemical Toxicology. 49 Suppl 1:S77-83, 2011 Nov.	Warrington S Lee C Otabe A Narita T Polnjak O Pirags V Krievins D	Warrington, S Lee, C Otabe, A Narita, T Polnjak, O Pirags, V Krievins, D	Journal Article Randomized Controlled Trial	Click here for full text options	advantame
TOXICOLOGICAL STUDY

## Sheet: Combination of sweeteners
ORN	VN	DB	UI	TI	SO	AU	FA	PT		sweetener	control	duration	Behavior/Cognition	Blood lipids	Blood pressure	Body weight	Brain function (imaging)	Dental caries	Energy intake/Appetite	Glycemia	Gut hormones	Gut microbiota	Other
	Ovid Technologies	Ovid MEDLINE(R)	32066654	Effect of nutritive and non-nutritive sweeteners on hemodynamic responses to acute stress: a randomized crossover trial in healthy women.	Nutrition & Diabetes. 10(1):1, 2020 01 02.	Cros J Bidlingmeyer L Rosset R Seyssel K Creze C Stefanoni N Schneiter P Tappy L	Cros, Jeremy Bidlingmeyer, Lucie Rosset, Robin Seyssel, Kevin Creze, Camille Stefanoni, Nathalie Schneiter, Philippe Tappy, Luc	Journal Article Randomized Controlled Trial Research Support, Non-U.S. Gov't	Click here for full text options	mix of sodium cyclamate and ace-K and aspartame	sucrose, water	acute											X (acute stress)
	Ovid Technologies	Ovid MEDLINE(R)	33291649	Consumption of a Beverage Containing Aspartame and Acesulfame K for Two Weeks Does Not Adversely Influence Glucose Metabolism in Adult Males and Females: A Randomized Crossover Study.	International Journal of Environmental Research & Public Health [Electronic Resource]. 17(23), 2020 12 04.	Kim Y Keogh JB Clifton PM	Kim, Yoona Keogh, Jennifer B Clifton, Peter M	Journal Article Randomized Controlled Trial	Click here for full text options	mix of aspartame and ace-K	water	2 weeks								X (OGTT, glucose, insulin)
	Ovid Technologies	Ovid MEDLINE(R)	30080270	EEG discrimination of perceptually similar tastes.	Journal of Neuroscience Research. 97(3):241-252, 2019 Mar.	Andersen CA Kring ML Andersen RH Larsen ON Kjaer TW Kidmose U Moller S Kidmose P	Andersen, Camilla Arndal Kring, Marianne Leonard Andersen, Rasmus Holm Larsen, Ole Naesbye Kjaer, Troels Wesenberg Kidmose, Ulla Moller, Stine Kidmose, Preben	Journal Article	Click here for full text options	aspartame, aspartame+ ace-K	sucrose	acute					X (EEG to taste)
121	Ovid Technologies	Ovid MEDLINE(R)	30892106	The acute effects of the non-nutritive sweeteners aspartame and acesulfame-K in UK diet cola on glycaemic response.	International Journal of Food Sciences & Nutrition. 70(7):894-900, 2019 Nov.	Solomi L Rees GA Redfern KM	Solomi, Luke Rees, Gail A Redfern, Kathy M	Journal Article	Click here for full text options	mix of ace-K and aspartame (diet cola)	sucrose	Acute								X
181	Ovid Technologies	Ovid MEDLINE(R)	29982723	Consumption of a Carbonated Beverage with High-Intensity Sweeteners Has No Effect on Insulin Sensitivity and Secretion in Nondiabetic Adults.	Journal of Nutrition. 148(8):1293-1299, 2018 08 01.	Bonnet F Tavenard A Esvan M Laviolle B Viltard M Lepicard EM Laine F	Bonnet, Fabrice Tavenard, Aude Esvan, Maxime Laviolle, Bruno Viltard, Melanie Lepicard, Eve M Laine, Fabrice	Journal Article Randomized Controlled Trial Research Support, Non-U.S. Gov't		diet beverage (mix of aspartame and ace-K)	carbonated water	12 weeks								X (insulin)
198	Ovid Technologies	Ovid MEDLINE(R)	29762471	The Impact of Caloric and Non-Caloric Sweeteners on Food Intake and Brain Responses to Food: A Randomized Crossover Controlled Trial in Healthy Humans.	Nutrients. 10(5), 2018 May 15.	Creze C Candal L Cros J Knebel JF Seyssel K Stefanoni N Schneiter P Murray MM Tappy L Toepel U	Creze, Camille Candal, Laura Cros, Jeremy Knebel, Jean-Francois Seyssel, Kevin Stefanoni, Nathalie Schneiter, Philippe Murray, Micah M Tappy, Luc Toepel, Ulrike	Journal Article Randomized Controlled Trial	Click here for full text options	mix of cyclamate, ace-K, aspartame	sucrose, water	acute					X		X
221	Ovid Technologies	Ovid MEDLINE(R)	29526693	Beverages containing low energy sweeteners do not differ from water in their effects on appetite, energy intake and food choices in healthy, non-obese French adults.	Appetite. 125:557-565, 2018 06 01.	Fantino M Fantino A Matray M Mistretta F	Fantino, Marc Fantino, Agnes Matray, Marie Mistretta, Frederic	Journal Article Randomized Controlled Trial Research Support, Non-U.S. Gov't	Click here for full text options	mix ace-K, aspartame, sucralose	water	short/long term							X
344	Ovid Technologies	Ovid MEDLINE(R)	27884761	Assessment of the motivation to use artificial sweetener among individuals with an eating disorder.	Appetite. 109:131-136, 2017 02 01.	Schebendach J Klein DA Mayer LES Attia E Devlin MJ Foltin RW Walsh BT	Schebendach, Janet Klein, Diane A Mayer, Laurel E S Attia, Evelyn Devlin, Michael J Foltin, Richard W Walsh, B Timothy	Journal Article Research Support, N.I.H., Extramural	Click here for full text options	mix of ace-K, and aspartame	unsweetened beverage	acute	X
351	Ovid Technologies	Ovid MEDLINE(R)	27748014	Beneficial effects of replacing diet beverages with water on type 2 diabetic obese women following a hypo-energetic diet: A randomized, 24-week clinical trial.	Diabetes, Obesity & Metabolism. 19(1):125-132, 2017 01.	Madjd A Taylor MA Delavari A Malekzadeh R Macdonald IA Farshchi HR	Madjd, Ameneh Taylor, Moira A Delavari, Alireza Malekzadeh, Reza Macdonald, Ian A Farshchi, Hamid R	Journal Article Randomized Controlled Trial	Click here for full text options	diet beverages	water	24 week				X				X
431	Ovid Technologies	Ovid MEDLINE(R)	26708700	The effects of water and non-nutritive sweetened beverages on weight loss and weight maintenance: A randomized clinical trial.	Obesity. 24(2):297-304, 2016 Feb.	Peters JC Beck J Cardel M Wyatt HR Foster GD Pan Z Wojtanowski AC Vander Veur SS Herring SJ Brill C Hill JO	Peters, John C Beck, Jimikaye Cardel, Michelle Wyatt, Holly R Foster, Gary D Pan, Zhaoxing Wojtanowski, Alexis C Vander Veur, Stephanie S Herring, Sharon J Brill, Carrie Hill, James O	Journal Article Randomized Controlled Trial Research Support, Non-U.S. Gov't	Click here for full text options	diet beverages	water	1 year				X
541	Ovid Technologies	Ovid MEDLINE(R)	25128835	The effect of non-caloric sweeteners on cognition, choice, and post-consumption satisfaction.	Appetite. 83:82-8, 2014 Dec.	Hill SE Prokosch ML Morin A Rodeheffer CD	Hill, Sarah E Prokosch, Marjorie L Morin, Amanda Rodeheffer, Christopher D	Journal Article Randomized Controlled Trial Research Support, Non-U.S. Gov't	Click here for full text options	aspartame	sugar	acute	X
556	Ovid Technologies	Ovid MEDLINE(R)	24862170	The effects of water and non-nutritive sweetened beverages on weight loss during a 12-week weight loss treatment program.	Obesity. 22(6):1415-21, 2014 Jun.	Peters JC Wyatt HR Foster GD Pan Z Wojtanowski AC Vander Veur SS Herring SJ Brill C Hill JO	Peters, John C Wyatt, Holly R Foster, Gary D Pan, Zhaoxing Wojtanowski, Alexis C Vander Veur, Stephanie S Herring, Sharon J Brill, Carrie Hill, James O	Journal Article Randomized Controlled Trial Research Support, Non-U.S. Gov't	Click here for full text options	NNS beverages (combination)	water	12 weeks		X	X	X			X	X
558	Ovid Technologies	Ovid MEDLINE(R)	24787495	Sucrose compared with artificial sweeteners: a clinical intervention study of effects on energy intake, appetite, and energy expenditure after 10 wk of supplementation in overweight subjects.	American Journal of Clinical Nutrition. 100(1):36-45, 2014 Jul.	Sorensen LB Vasilaras TH Astrup A Raben A	Sorensen, Lone B Vasilaras, Tatjana H Astrup, Arne Raben, Anne	Journal Article Randomized Controlled Trial	Click here for full text options	mix of NNS	sucrose-products	10 weeks				X			X
604	Ovid Technologies	Ovid MEDLINE(R)	24312382	Effect of replacing sugar with non-caloric sweeteners in beverages on the reward value after repeated exposure.	PLoS ONE [Electronic Resource]. 8(11):e81924, 2013.	Griffioen-Roose S Smeets PA Weijzen PL van Rijn I van den Bosch I de Graaf C	Griffioen-Roose, Sanne Smeets, Paul A M Weijzen, Pascalle L G van Rijn, Inge van den Bosch, Iris de Graaf, Cees	Journal Article Randomized Controlled Trial Research Support, Non-U.S. Gov't	Click here for full text options	mix	sucrose products	10 exposures	X				X
606	Ovid Technologies	Ovid MEDLINE(R)	24265374	Artificial sweeteners have no effect on gastric emptying, glucagon-like peptide-1, or glycemia after oral glucose in healthy humans.	Diabetes Care. 36(12):e202-3, 2013 Dec.	Wu T Bound MJ Standfield SD Bellon M Young RL Jones KL Horowitz M Rayner CK	Wu, Tongzhi Bound, Michelle J Standfield, Scott D Bellon, Max Young, Richard L Jones, Karen L Horowitz, Michael Rayner, Christopher K	Letter Research Support, Non-U.S. Gov't	Click here for full text options	sucralose, ace-K, sucralose + ace-K (+OGTT)	water (+OGTT)	acute								X	X
628	Ovid Technologies	Ovid MEDLINE(R)	23714381	Effect of carbonation on brain processing of sweet stimuli in humans.	Gastroenterology. 145(3):537-9.e3, 2013 Sep.	Di Salle F Cantone E Savarese MF Aragri A Prinster A Nicolai E Sarnelli G Iengo M Buyckx M Cuomo R	Di Salle, Francesco Cantone, Elena Savarese, Maria Flavia Aragri, Adriana Prinster, Anna Nicolai, Emanuele Sarnelli, Giovanni Iengo, Maurizio Buyckx, Maxime Cuomo, Rosario	Journal Article Research Support, Non-U.S. Gov't	Click here for full text options	mix of aspartame and ace-K	sucrose	acute					X (carbonation effect)
688	Ovid Technologies	Ovid MEDLINE(R)	22410815	Effects of diet soda on gut hormones in youths with diabetes.	Diabetes Care. 35(5):959-64, 2012 May.	Brown RJ Walter M Rother KI	Brown, Rebecca J Walter, Mary Rother, Kristina I	Journal Article Randomized Controlled Trial Research Support, N.I.H., Extramural	Click here for full text options	diet soda	carb water	acute								X	X
738	Ovid Technologies	Ovid MEDLINE(R)	20804848	Consumption of caloric and non-caloric versions of a soft drink differentially affects brain activation during tasting.	Neuroimage. 54(2):1367-74, 2011 Jan 15.	Smeets PA Weijzen P de Graaf C Viergever MA	Smeets, Paul A M Weijzen, Pascalle de Graaf, Cees Viergever, Max A	Journal Article Randomized Controlled Trial Research Support, Non-U.S. Gov't	Click here for full text options	NNS orangeade (mix)	sucrose orangeade	acute					X		X
784	Ovid Technologies	Ovid MEDLINE(R)	19808921	Ingestion of diet soda before a glucose load augments glucagon-like peptide-1 secretion.	Diabetes Care. 32(12):2184-6, 2009 Dec.	Brown RJ Walter M Rother KI	Brown, Rebecca J Walter, Mary Rother, Kristina I	Journal Article Research Support, N.I.H., Intramural	Click here for full text options	diet soda (+OGTT)	water (+OGTT)	acute								X	X
924	Ovid Technologies	Ovid MEDLINE(R)	16087988	Effect of sucrose on inflammatory markers in overweight humans.	American Journal of Clinical Nutrition. 82(2):421-7, 2005 Aug.	Sorensen LB Raben A Stender S Astrup A	Sorensen, Lone B Raben, Anne Stender, Steen Astrup, Arne	Journal Article Research Support, Non-U.S. Gov't	Click here for full text options	combination of sweeteners	sucrose	10 weeks			X	X			X				X (inflammatory markers)
994	Ovid Technologies	Ovid MEDLINE(R)	12324283	Sucrose compared with artificial sweeteners: different effects on ad libitum food intake and body weight after 10 wk of supplementation in overweight subjects.	American Journal of Clinical Nutrition. 76(4):721-9, 2002 Oct.	Raben A Vasilaras TH Moller AC Astrup A	Raben, Anne Vasilaras, Tatjana H Moller, A Christina Astrup, Arne	Comparative Study Journal Article Research Support, Non-U.S. Gov't	Click here for full text options	combination of sweeteners	sucrose	10 weeks			X	X			X				X (inflammatory markers)
1029	Ovid Technologies	Ovid MEDLINE(R)	10962167	Artificial sweetener reduces nociceptive reaction in term newborn infants.	Early Human Development. 59(1):51-60, 2000 Jul.	Bucher HU Baumgartner R Bucher N Seiler M Fauchere JC	Bucher, H U Baumgartner, R Bucher, N Seiler, M Fauchere, J C	Clinical Trial Journal Article Randomized Controlled Trial	Click here for full text options	saccharin + cyclamate	water	acute											X (pain in INFANTS)
1061	Ovid Technologies	Ovid MEDLINE(R)	10336168	Effects of sweetness and energy in drinks on food intake following exercise.	Physiology & Behavior. 66(2):375-9, 1999 Apr.	King NA Appleton K Rogers PJ Blundell JE	King, N A Appleton, K Rogers, P J Blundell, J E	Clinical Trial Journal Article Research Support, Non-U.S. Gov't	Click here for full text options	asp+ace-K	sucrose	acute							X
